# Supplementary material for: Could the Heat Shock Proteins 70 Family Members Exacerbate the Immune Response in Multiple Sclerosis? An in Silico Study
Source: Genes (Basel). 2020 Jun 3;11(6):615. doi: 10.3390/genes11060615 (PMC7348765; doi:10.3390/genes11060615)
Supplement: Supplementary file 1 [file genes-11-00615-s001.zip]

Archive with 7 entries (7 files):
- Table S1.docx
- Table S2.csv
- Table S3.csv
- Table S4.csv
- Table S5.csv
- Table S6.csv
- Table S7.csv
