# Supplementary material for: Could the Heat Shock Proteins 70 Family Members Exacerbate the Immune Response in Multiple Sclerosis? An in Silico Study
Source: Genes (Basel). 2020 Jun 3;11(6):615. doi: 10.3390/genes11060615 (PMC7348765; doi:10.3390/genes11060615)
Supplement: Supplementary file 1 [file genes-11-00615-s001.zip › Table S2.csv]

Control	Patient	Fold Change	q-Value
AATK-AS1	33.76	13.49	-1.32	3.78e-02
ABCB6	214.94	450.86	1.07	3.26e-02
ABCC3	70.49	1040.58	3.88	3.98e-04
ABHD3	427.28	939.8	1.14	1.60e-02
ABHD4	1240.45	2227.65	0.85	4.21e-02
ABLIM1	5237.8	11166.24	1.09	2.04e-02
AC002511.2	11.41	3.07	-1.92	3.59e-02
AC002511.3	14.25	4.93	-1.57	3.95e-02
AC004158.3	1079.22	282.92	-1.93	4.65e-04
AC004257.3	55.04	118.22	1.1	1.90e-03
AC004466.1	335.77	143.76	-1.23	1.63e-02
AC005009.2	27.15	11.27	-1.24	4.77e-02
AC006946.17	46.34	22.67	-1.05	4.43e-02
AC007362.1	81.14	151.3	0.9	3.73e-02
AC007382.1	32.59	16.77	-1.01	2.37e-02
AC007566.10	600.03	318.21	-0.92	1.24e-02
AC009228.1	45.69	21.05	-1.07	2.65e-02
AC011816.1	3.27	13.51	2.02	9.30e-03
AC012146.7	162.36	94.7	-0.78	3.71e-02
AC016700.5	86.46	49.73	-0.8	4.71e-02
AC018647.3	1439.16	294.78	-2.29	1.29e-03
AC068580.5	33.81	95.15	1.49	2.61e-03
AC068580.6	8.81	23.66	1.43	1.61e-02
AC074289.1	380.96	160.4	-1.25	1.79e-02
AC079776.2	118.96	9.08	-3.72	1.09e-05
AC130710.1	23.66	5.77	-2.05	3.73e-02
AC135048.1	5.97	28.78	2.25	3.64e-03
AC139100.2	85.65	291.53	1.76	3.23e-03
ACP6	464.26	756.54	0.71	3.50e-02
ACSBG2	3.5	36.24	3.33	1.17e-04
ACTN1	1896.46	4418.49	1.22	3.01e-02
ACTRT3	19.03	119.73	2.64	2.31e-03
ACY3	192.32	25.36	-2.94	4.88e-03
ADA	601.99	248.58	-1.28	4.41e-02
ADAM8	260.53	578.47	1.15	3.38e-02
ADAMTS2	80.04	167.1	1.07	1.11e-02
ADAMTS9-AS2	121	227.12	0.92	4.21e-02
ADARB2-AS1	344.58	31.7	-3.45	1.19e-06
ADC	1959.17	868.18	-1.17	1.63e-02
ADCK1	911.17	498.86	-0.87	4.58e-02
ADCY10	18.79	55.74	1.58	2.52e-03
ADCY2	2504.9	8789.19	1.81	4.31e-03
ADORA2B	70.41	204.4	1.54	6.63e-03
ADRBK1	3952.65	5956.69	0.59	4.32e-02
AEBP1	5506.64	18137.4	1.72	2.04e-02
AF001548.5	347.6	136.87	-1.34	2.74e-02
AF131217.1	83.39	29.68	-1.49	5.27e-03
AF146191.4	28.25	10.93	-1.37	2.50e-02
AFF1	2288.67	3073.31	0.43	4.39e-02
AGFG2	817.16	1345.41	0.72	1.44e-02
AGO1	3559.74	2506.82	-0.51	3.32e-02
AGPAT2	212.44	394.9	0.9	4.46e-02
AGRN	7175.9	4523.67	-0.67	2.41e-02
AGTPBP1	4922.87	2018.94	-1.29	5.00e-03
AHCYL1	11259.85	31470.27	1.48	4.34e-02
AHDC1	1942.97	3232.63	0.73	1.57e-02
AHNAK2	796.61	2756.91	1.79	1.47e-02
AIF1L	19408.96	7245.66	-1.42	1.46e-02
AKAP13	1571	2765.58	0.82	3.82e-02
AKR1B15	1.72	11.01	2.68	3.32e-02
AL353791.1	10.36	35.95	1.83	2.55e-02
AL450992.2	90.88	45.33	-1.02	7.41e-03
ALDH1A3	341.76	150.34	-1.19	2.02e-03
ALDH1L1	1168.91	3436.31	1.56	3.83e-02
ALG5	557.31	373.76	-0.58	4.73e-02
AMIGO2	174.7	481.3	1.46	4.78e-02
ANK3	12413.88	4796.51	-1.37	1.19e-03
ANKRD13A	2792.88	1578.28	-0.82	6.28e-03
ANKRD2	16.89	64.39	1.93	1.92e-02
ANKRD36BP2	36.65	107.33	1.55	2.09e-02
ANKRD37	337.5	1066.83	1.66	8.70e-05
ANKRD42	256.48	517.34	1.01	4.63e-02
ANKS6	1764.83	1118.34	-0.66	4.88e-03
ANO4	1369.28	643.94	-1.09	3.18e-02
ANXA1	1349.14	4801.59	1.83	2.83e-02
ANXA11	1934.01	3705.11	0.94	4.78e-02
ANXA4	1698.05	1066.76	-0.67	3.78e-02
AP002954.3	504.42	252.39	-1	4.77e-02
AP005530.2	10.89	1.62	-2.58	1.15e-02
AP2A2	2948.7	4070.11	0.46	2.00e-02
AP3B1	1749.51	1282.87	-0.45	3.86e-02
APBB2	8659.19	3879.98	-1.16	7.56e-03
APOC1P1	3.77	12.1	1.8	4.17e-02
APOL2	1111.73	1784.63	0.68	4.33e-02
APOL6	765.36	1457.58	0.93	4.25e-02
AQP6	145	39.13	-1.92	7.93e-04
AR	416.36	855.28	1.04	3.04e-03
ARHGAP39	1350.06	2329.25	0.79	2.95e-02
ARHGEF10L	1210.1	2183.35	0.85	3.15e-04
ARHGEF16	288.65	118.84	-1.27	8.92e-04
ARHGEF26	834.07	1596.19	0.94	4.74e-03
ARMC1	2046.01	1320.94	-0.63	1.19e-02
ARMC12	78.44	181.45	1.21	4.18e-02
ARNTL	520.79	919.88	0.82	3.57e-03
ARSJ	58.92	127.34	1.1	8.71e-03
ASB1	4574.36	2481.04	-0.88	1.87e-02
ASCL2	34.48	101.85	1.57	2.42e-02
ASGR1	60.94	149.19	1.28	2.56e-02
ASGR2	10.62	41.53	1.97	1.62e-02
ATG3	2583.31	1545.99	-0.74	1.14e-02
ATN1	14571.94	20460.12	0.49	4.62e-02
ATP10B	2343.38	857.22	-1.45	4.37e-02
ATXN1L	3527.42	2112.62	-0.74	9.56e-03
AZI1	732.15	487.9	-0.58	1.02e-02
BAG3	1210.56	12017.58	3.31	7.77e-11
BAIAP2	1133.21	2762.58	1.29	8.97e-03
BCAR3	463.98	1163.9	1.33	1.40e-03
BCL6	4244.77	10677.8	1.33	3.99e-02
BLZF2P	1.09	14.54	3.77	2.29e-02
BMF	140.78	422.93	1.59	5.60e-03
BMP2K	1488.29	3036.28	1.03	3.14e-02
BMPR1A	530.67	826	0.64	3.86e-02
BMS1P4	28.08	12.87	-1.1	4.26e-02
BNC2	148.27	334.25	1.18	1.27e-02
BOC	624.61	1206.29	0.95	3.66e-02
BPGM	704.37	499.88	-0.49	3.86e-02
BRD3	4531.9	3050.83	-0.57	4.15e-02
BTBD1	3725.14	2705.46	-0.46	9.90e-03
BTBD16	281.36	69.74	-2.02	2.31e-03
BTN2A2	199.81	392.08	0.97	4.25e-02
BTN2A3P	42.92	139.78	1.7	3.43e-03
C10orf11	66.76	130.95	0.98	4.05e-02
C11orf24	1223.75	690.2	-0.83	2.54e-02
C11orf63	160.54	388.16	1.27	1.47e-02
C12orf60	129.73	67.48	-0.95	9.34e-03
C14orf23	63	154.84	1.3	4.17e-02
C15orf62	9.02	43.18	2.26	1.34e-03
C17orf107	67.09	158.06	1.23	9.44e-03
C18orf56	386.66	64.37	-2.59	1.97e-07
C19orf45	131.49	47.1	-1.49	2.02e-02
C19orf84	1.5	12.13	3.05	1.76e-02
C1R	795.2	2426	1.61	3.70e-02
C1orf210	10.72	2.25	-2.2	2.04e-02
C1orf226	290.51	450.8	0.63	3.13e-02
C1orf63	5621.2	2659.09	-1.08	1.37e-03
C21orf62	160.16	412.55	1.36	2.66e-02
C2orf82	2551.45	1362.34	-0.91	4.65e-02
C3orf17	1517.8	982.06	-0.63	7.87e-04
C3orf83	3.63	25.26	2.78	2.37e-02
C4A	159.02	764.84	2.27	2.81e-02
C4orf27	656.49	437.51	-0.59	3.50e-03
C4orf3	8383.29	3882.1	-1.11	2.94e-02
C4orf36	424.59	244.24	-0.8	2.66e-02
C5orf64	415.23	109.88	-1.92	2.73e-02
C6	24.17	310.78	3.68	3.82e-02
C7orf55-LUC7L2	2155.43	1223.16	-0.82	5.25e-03
C7orf60	264.05	534.46	1.01	3.69e-03
C9orf170	75.71	26.04	-1.55	2.42e-02
CA14	1249.54	354.82	-1.82	3.72e-02
CA4	216.33	90.63	-1.26	1.57e-02
CAB39L	1782.35	3430.65	0.95	3.12e-03
CABLES1	479.24	1304.79	1.45	1.34e-03
CAMK2D	1345.86	2293.24	0.77	4.21e-02
CAPN13	282.24	85.59	-1.73	1.49e-02
CARF	1386.49	728.28	-0.93	6.83e-03
CARM1	1646.69	2462.45	0.58	1.29e-02
CARNS1	38347.35	9446.76	-2.02	2.46e-02
CASC10	306.2	700.14	1.19	2.03e-02
CASP1	203.47	572.93	1.49	1.93e-02
CASP5	1.67	21.21	3.7	3.88e-03
CASP7	305.94	745.23	1.28	1.54e-04
CASZ1	101.33	237.16	1.24	2.97e-02
CCDC102B	316.5	162.67	-0.96	1.50e-02
CCDC122	181.42	92.24	-0.97	2.25e-03
CCDC150	129.88	67.9	-0.94	9.83e-03
CCDC28A	470.02	804.74	0.78	3.01e-02
CCDC34	285.54	560.61	0.97	2.50e-02
CCDC6	1062.77	1646.04	0.63	2.96e-02
CCDC82	2227.91	1453.54	-0.62	6.83e-03
CCND1	2997.36	1302.29	-1.2	1.47e-02
CCND2-AS1	23.37	67.73	1.53	1.15e-02
CCT8	1400.75	2019.88	0.53	5.56e-03
CD163	370.5	2086.7	2.49	2.37e-02
CD44	3086.89	11121.71	1.85	9.16e-03
CD59	4776.14	8291.92	0.8	1.67e-04
CD79A	6.88	83.66	3.59	3.33e-06
CD82	2912.32	1286.77	-1.18	8.14e-03
CD99	2837.23	5298.7	0.9	3.48e-02
CDC14A	226.93	387.43	0.78	1.78e-02
CDC42BPA	11054.69	6880.3	-0.68	1.16e-03
CDC42EP4	3304.72	6261.35	0.92	1.47e-02
CDC42SE2	3453.73	2330.98	-0.57	1.52e-03
CDCP1	42.98	123.98	1.55	3.65e-02
CDH1	297.88	25.83	-3.52	3.02e-12
CDK19	9080.57	4509.01	-1.01	3.57e-02
CDKN1A	1329.05	4388.87	1.72	1.24e-02
CEBPB	1246.67	2896.2	1.22	1.47e-02
CEBPD	2376.42	5818.93	1.29	1.01e-02
CELF1	3573.78	4754.59	0.41	3.52e-02
CEP120	1123.34	811.35	-0.47	1.07e-02
CEP19	229.25	370.1	0.69	3.01e-02
CEP192	2331.54	1106.98	-1.08	3.81e-03
CFD	67.12	188.2	1.49	1.25e-03
CFL2	7444.81	3454	-1.11	3.96e-03
CFTR	111.89	28	-2.01	3.51e-02
CGNL1	1787.07	2861.55	0.68	5.44e-03
CHAC1	61.41	360.74	2.55	1.17e-03
CHI3L1	1020.25	11332.4	3.47	5.46e-04
CHI3L2	255.52	3151.97	3.62	5.69e-03
CHORDC1	1575.63	5001.95	1.67	6.83e-03
CHPT1	1319.91	2538.83	0.94	5.51e-03
CHRNA4	1535.75	754.99	-1.03	1.07e-02
CILP2	14.86	44.54	1.58	7.05e-03
CIRBP	12178.21	5473.49	-1.15	3.41e-02
CKS2	41.15	101.67	1.31	4.74e-02
CLCF1	18.44	94.27	2.37	2.92e-03
CLDN12	520.84	1089.17	1.06	5.93e-05
CLEC9A	128.4	25.54	-2.31	4.62e-06
CLU	68611.72	160581.37	1.23	5.27e-03
CMC2	1326.46	915.11	-0.54	3.02e-02
CNDP2	8234.73	6103.38	-0.43	2.26e-02
CNP	112322.05	39767.24	-1.5	3.41e-02
CNTFR	1327.24	2652.82	1	7.56e-03
COL11A2	1632.76	909.72	-0.85	3.09e-02
COL4A5	11087.35	4220.72	-1.39	2.84e-02
COL8A2	386.02	919.12	1.25	1.44e-02
COL9A2	10652.42	3981.97	-1.42	1.99e-02
CP	2028.6	6606.08	1.7	9.56e-03
CPB2-AS1	1129.15	294.36	-1.94	4.75e-03
CREB5	5237.53	2092.83	-1.32	1.76e-02
CRELD1	2090.42	3117.14	0.58	1.66e-02
CSDC2	346.93	659.51	0.92	3.66e-02
CSNK1G1	445.53	629.22	0.5	2.92e-02
CSNK2A2	1554.29	2015	0.37	2.60e-02
CSTB	1884.36	2607.87	0.47	3.76e-02
CTA-384D8.34	1.9	13.37	2.81	2.56e-02
CTB-109A12.1	184.97	14.12	-3.71	3.42e-04
CTB-36O1.7	13.69	797.52	5.87	5.25e-03
CTB-47B11.3	78.15	6.3	-3.63	3.12e-03
CTC-203F4.2	1539.27	481.62	-1.68	4.74e-02
CTC-228N24.3	1289.24	860.33	-0.58	4.53e-02
CTC-340D7.1	4.06	13.87	1.82	2.13e-02
CTC-529P8.1	217.49	76.79	-1.5	4.78e-02
CTD-2049O4.1	949.64	330.57	-1.52	1.05e-02
CTD-2058B24.2	54.7	13.95	-2	3.94e-02
CTD-2127H9.1	7.68	24.11	1.65	2.76e-02
CTD-2175A23.1	23.04	6.21	-1.91	3.17e-02
CTD-2269F5.1	49.87	23.01	-1.15	1.14e-02
CTD-2270F17.1	14.13	3.01	-2.16	4.78e-02
CTD-2521M24.5	5.85	45.17	2.95	1.99e-02
CTD-2545M3.8	742.53	162.81	-2.2	6.62e-05
CTD-2619J13.9	120.12	77.28	-0.64	4.87e-02
CTD-3025N20.2	280.21	55.72	-2.34	4.94e-02
CTD-3076O17.1	11.79	39.28	1.74	3.01e-02
CTD-3076O17.2	2.26	11.92	2.37	9.30e-03
CTD-3088G3.8	238.83	118.57	-1	2.66e-03
CTD-3162L10.1	43.04	18.2	-1.26	3.57e-02
CTH	119.71	209.26	0.8	1.69e-02
CTNNA3	9382.36	2275.47	-2.04	7.17e-03
CTSB	8640.73	17124.86	0.99	3.08e-02
CTSD	6928.68	11910.84	0.78	7.41e-03
CTSV	118.24	17.51	-2.77	5.93e-05
CUEDC1	4231.78	1845.99	-1.2	1.74e-03
CUL7	685.84	1062.45	0.63	6.70e-03
CXCR4	560.48	1527.31	1.45	1.07e-02
CXorf21	37.3	99.22	1.43	2.56e-02
CYB5R2	1613.1	419.38	-1.94	1.98e-02
CYP21A1P	21.26	61.84	1.55	4.43e-02
CYP21A2	13.39	35.47	1.42	4.84e-02
CYSTM1	1032.21	1611.24	0.64	3.17e-02
DAAM1	1516.72	3503.13	1.21	2.96e-02
DAAM2	50919.14	18740.74	-1.44	2.76e-02
DAGLB	772.99	1148.62	0.57	2.21e-02
DBN1	1558.67	2730.25	0.81	4.89e-02
DCAF8	6559.3	4620.21	-0.51	4.05e-02
DCAKD	1295.43	2274.54	0.81	3.78e-02
DCTN1	13996.63	8427.85	-0.73	1.82e-02
DDHD2	4584.03	2565.45	-0.84	3.73e-02
DDIT4	3209.56	8774.88	1.45	4.68e-03
DDIT4L	191.63	442.51	1.21	4.59e-02
DEDD2	712.1	1859.08	1.38	2.42e-02
DENND2D	81.44	254.48	1.65	1.21e-02
DENND5A	15786.12	8770.82	-0.85	2.12e-02
DHFRL1	739.58	411.54	-0.84	3.30e-02
DHRS3	674.53	1621.6	1.27	1.81e-08
DHX29	1484.2	1081.14	-0.46	3.61e-02
DIXDC1	6127.97	3260.18	-0.91	1.71e-03
DMRT2	483.55	169.13	-1.52	4.77e-02
DNAJB1	6112.4	41587.54	2.77	1.25e-03
DNAJB4	1577.52	3460.38	1.13	4.31e-02
DNAJC24	531.32	386.06	-0.46	3.78e-02
DNAJC5B	2.95	31.08	3.45	1.09e-04
DNAJC6	13681.54	7732.11	-0.82	3.91e-02
DOCK1	9995.88	5364.2	-0.9	9.22e-03
DOK5	219.55	455.84	1.05	3.66e-02
DOK7	11.92	30.85	1.37	3.41e-02
DPH2	556.75	388.25	-0.52	4.10e-03
DSC2	112.88	424.89	1.91	1.47e-02
DTD2	504.54	294.35	-0.78	2.21e-02
DTNA	13207.56	30399.63	1.2	3.98e-04
DUS3L	577.77	405.84	-0.51	2.41e-02
DYNC1LI2	47927.33	20709.71	-1.21	3.95e-02
DYSF	7012.11	2144.47	-1.71	7.96e-03
E2F1	619.6	288.19	-1.11	3.12e-02
EFCAB14	9638.9	6087.3	-0.66	3.85e-03
EFEMP2	1041.82	1608.96	0.63	3.27e-02
EFNB1	425.65	673.9	0.66	1.51e-02
EFS	5748.61	2470.3	-1.22	1.52e-02
EGF	80.46	392.38	2.28	1.19e-02
EIF2AK1	3828.36	2841.63	-0.43	1.92e-02
EIF4EBP1	171.92	322.17	0.91	2.84e-02
EIF4G3	5636.02	4060.07	-0.47	3.12e-02
EMILIN1	562.42	1349.36	1.26	4.78e-02
EMP1	884.28	3187.34	1.85	4.62e-03
EMP3	334.25	815.32	1.29	1.17e-03
ENOSF1	4504.38	1447.39	-1.64	2.25e-02
ENPP4	4406.15	2243.27	-0.97	2.31e-02
ENTPD1-AS1	269.08	159.69	-0.75	1.43e-02
ENTPD5	1206.48	629.33	-0.94	3.54e-02
EPM2A	1617.89	830.9	-0.96	3.55e-02
EPS8L2	447.9	1000.81	1.16	4.92e-02
EPT1	2262.41	1505.21	-0.59	4.17e-02
EQTN	13.32	4.66	-1.52	4.33e-02
ETV4	23.64	92.61	1.96	8.27e-03
EVC2	53.24	144.84	1.44	5.67e-03
EXOC6B	4136.55	2548.36	-0.7	2.05e-02
EXOSC8	825.2	523.43	-0.66	4.21e-02
EYA2	194.4	470.13	1.27	4.15e-04
EYA4	335.63	159.2	-1.07	2.28e-02
F5	106.28	522.73	2.3	1.24e-03
FAM107B	15079.61	5848.22	-1.37	2.27e-02
FAM115C	28.33	99.91	1.82	3.32e-03
FAM126A	1498.35	897.53	-0.74	4.76e-03
FAM127C	459.15	322.81	-0.5	3.66e-02
FAM13A	651.34	1429.25	1.13	7.50e-08
FAM13C	4730.19	1944.41	-1.28	2.25e-02
FAM177A1	3475.18	1885.7	-0.88	4.80e-03
FAM178B	639.94	210.54	-1.6	4.44e-03
FAM196B	359.49	67.81	-2.41	1.46e-05
FAM43B	144.07	364.94	1.34	2.15e-02
FAM46B	15.31	80.25	2.41	2.05e-02
FAM46C	63.32	246.12	1.97	9.85e-04
FAM53A	214.11	88.37	-1.28	4.24e-02
FAM53B-AS1	22.98	4.38	-2.43	1.86e-02
FAM69C	565.47	284.71	-0.99	4.04e-02
FAM73A	2965.48	1519.97	-0.96	1.11e-02
FAP	70.15	176.36	1.33	3.50e-03
FARP1	2125.56	4061.8	0.93	7.20e-03
FAS	249.38	789.66	1.66	3.94e-02
FBXO45	1830.18	1275.46	-0.52	2.02e-02
FBXO6	151.8	234.41	0.62	2.03e-02
FBXW11	5850.97	3861.05	-0.6	6.30e-03
FCGR2A	333.17	1045.79	1.65	2.04e-02
FCGR2B	55.1	150	1.45	4.17e-02
FCRL2	2.37	13.58	2.55	1.92e-02
FCRL5	2.12	102.02	5.59	4.07e-09
FDX1	310.08	416.5	0.42	4.84e-02
FECH	1407.43	723.64	-0.96	3.30e-02
FER1L4	143.4	447.94	1.64	1.54e-02
FERMT3	280.42	749.67	1.42	4.65e-02
FGD6	559.21	1012.52	0.86	6.69e-03
FGF1	34373.57	15258.47	-1.17	1.47e-02
FGF17	263.58	582	1.14	3.78e-02
FGF2	1006.85	2671.04	1.41	1.11e-02
FGFR1	3061.9	5121.1	0.74	1.13e-02
FKBP4	4243.2	12302.25	1.54	3.32e-02
FKRP	962.16	641.07	-0.59	1.61e-03
FLNB	11358.18	5708.37	-0.99	2.35e-05
FLOT2	1847.44	3199.38	0.79	1.47e-02
FLRT1	1200.71	644.12	-0.9	5.56e-03
FMN2	1243.87	2793.39	1.17	1.33e-02
FNBP1	12556.32	7177.58	-0.81	1.93e-02
FPR3	29.95	120.33	2.02	1.41e-02
FRMPD3	328.74	957.08	1.54	2.45e-02
FRS2	2875.89	1846.58	-0.64	9.38e-04
FSIP2	56.95	13.63	-2.08	7.31e-05
FST	4.6	20.6	2.1	4.03e-03
FTH1P11	23.89	10.13	-1.27	4.17e-02
FTLP14	15.76	2.35	-2.72	3.29e-03
FUS	10017.02	6988.64	-0.52	4.87e-02
FUT8	3415.09	1754.74	-0.96	4.87e-02
FXYD4	53.28	9.58	-2.5	1.13e-04
FZD7	229.77	535.98	1.22	5.16e-03
G0S2	122.07	557.47	2.19	1.42e-02
GAB2	20357.75	9310.99	-1.13	4.74e-02
GADD45A	569.21	2952.45	2.37	8.22e-03
GALM	191.89	305.9	0.68	2.77e-02
GALNT6	2692.81	792.73	-1.77	3.16e-03
GAPDHP71	53.56	14.22	-1.9	1.53e-03
GAS2L1	1831.05	2888.49	0.66	1.88e-02
GAS7	30477.87	13699.79	-1.15	9.61e-03
GBP1	394.09	1341.78	1.77	1.78e-02
GBP2	549.11	3207.54	2.55	2.44e-03
GCSH	159.01	87.58	-0.87	9.59e-03
GEM	399.92	950.28	1.25	5.23e-04
GFPT2	929.35	2718.37	1.55	2.42e-02
GINM1	2262.25	1516.42	-0.58	4.65e-02
GIPR	1056.52	414.57	-1.35	2.13e-02
GJA1	6523.95	15304.86	1.23	2.82e-02
GJB6	152.63	598.99	1.97	3.12e-03
GLDN	9034.94	1907.09	-2.24	7.87e-04
GLI1	13.81	83.74	2.64	6.78e-10
GLI2	98.28	312.97	1.67	7.03e-03
GLIS3	689.46	2472.17	1.84	8.01e-03
GLRX	394.5	1498.02	1.93	1.15e-02
GMCL1	720.66	506.24	-0.51	3.34e-02
GMNN	221.98	488.52	1.14	6.12e-04
GMPR	512.88	1386.02	1.43	2.37e-02
GNB2	3879.64	5871.57	0.6	4.04e-02
GOLGA7	7672.65	3938.49	-0.96	1.09e-02
GOLPH3L	413.38	691.47	0.74	5.67e-03
GPATCH3	560.61	332.96	-0.75	3.04e-02
GPC2	224.72	124.87	-0.86	6.00e-03
GPRC5A	29.12	183.95	2.66	1.42e-06
GPT	150.24	347.11	1.21	1.94e-03
GPX3	1478.88	5845.85	1.98	2.04e-02
GREB1L	417.27	127.66	-1.71	8.01e-03
GREM1	2781.68	980.91	-1.5	4.04e-02
GRK6P1	48.22	17.55	-1.45	4.92e-02
GTPBP4	1221.29	904.21	-0.43	1.84e-02
GXYLT2	307.21	154.06	-0.99	5.11e-03
GYS1	1209.98	1799.72	0.57	3.09e-02
HAP1	686.38	2385.97	1.8	1.27e-02
HAUS6	894.34	625.1	-0.52	4.78e-02
HBS1L	4384.42	2194.43	-1	1.44e-02
HDHD3	351.23	517.63	0.56	4.68e-02
HEBP2	762.9	1525.99	1	1.03e-04
HEG1	4532.3	2645.17	-0.78	1.33e-02
HGF	136	448.63	1.72	8.14e-03
HHIP	5227.77	1608.13	-1.7	2.08e-02
HHIP-AS1	201.25	100.06	-1.01	3.36e-02
HILPDA	472.82	1834.43	1.96	2.04e-02
HINT3	3969.52	2395.27	-0.73	2.13e-02
HLA-DQB1	249.73	1016.29	2.03	1.39e-02
HLA-F-AS1	59.28	160.53	1.43	3.43e-07
HMGA1P7	38.76	5.73	-2.79	5.57e-03
HMOX1	472.33	2041.55	2.11	1.21e-04
HNRNPDL	15259.42	8771.9	-0.8	1.16e-03
HNRNPR	4566.14	3168.98	-0.53	3.15e-02
HPN-AS1	425.13	183.57	-1.21	1.55e-02
HRH1	148.27	442.66	1.58	3.02e-03
HRH2	87.66	211.64	1.27	4.34e-02
HRH4	2.32	11.97	2.41	1.80e-02
HS3ST5	412.28	166.69	-1.31	1.33e-02
HSBP1L1	269.42	473.42	0.81	1.54e-04
HSD11B2	11.79	58.31	2.31	2.86e-02
HSD3B7	236.19	455.09	0.95	4.22e-03
HSP90AB1	23769.44	45751.07	0.94	4.21e-02
HSPA1A	9503.44	40458.48	2.09	3.73e-02
HSPA1B	8385.32	36140.05	2.11	2.75e-02
HSPA4L	927.82	3203.44	1.79	3.24e-03
HSPA6	135.3	3854.91	4.83	3.51e-05
HSPA7	71.61	335.48	2.23	1.03e-02
HSPB1	5699.29	30673.61	2.43	7.71e-05
HSPD1	4069.31	9449.95	1.22	3.09e-02
HSPE1	802.22	1706.23	1.09	3.06e-02
HSPH1	4420.35	19934.9	2.17	3.57e-03
HVCN1	534.19	1555.96	1.54	9.56e-03
IBTK	2286.21	1315.62	-0.8	2.98e-02
ICAM1	316.28	773.75	1.29	3.07e-02
ID3	2417.18	4192.98	0.79	1.74e-02
IER5	641.44	2097.24	1.71	2.09e-02
IER5L	527.17	1788.96	1.76	8.75e-04
IFI30	13.63	37.46	1.48	4.26e-02
IFNA6	9.27	2.13	-2.18	2.25e-02
IGHG1	165.47	12276.95	6.21	1.24e-05
IGHG2	10.03	194.5	4.26	1.65e-03
IGHG3	22.84	1217.86	5.74	7.77e-11
IGHGP	12.24	728.87	5.89	9.00e-04
IGHJ2	0.49	14.63	4.73	1.25e-02
IGHJ3	0	17.27	6.56	6.12e-04
IGHJ4	6.15	174.51	4.82	2.73e-07
IGHJ5	1.57	111.85	6.24	4.19e-06
IGHJ6	2.82	67.11	4.56	7.31e-05
IGHM	26.21	510.42	4.27	2.02e-10
IGHV1-18	3.76	157.9	5.38	4.94e-02
IGHV1-24	0	28.29	7.27	1.13e-04
IGHV1-69	0.51	98.76	7.49	2.04e-02
IGHV2-26	0	18.8	6.68	1.86e-03
IGHV2-5	0	29.64	7.32	1.43e-02
IGHV3-11	1.27	22.37	3.98	1.86e-03
IGHV3-15	0.35	55.59	7.09	7.28e-06
IGHV3-23	3.14	238.6	6.18	3.25e-09
IGHV3-33	0.45	16.75	5.36	7.72e-03
IGHV3-48	0.5	28.33	5.65	2.78e-04
IGHV3-49	0	13.71	6.23	3.03e-03
IGHV3-53	0.32	13.01	5.02	7.72e-03
IGHV3-64	0	32.32	7.45	1.61e-02
IGHV3-7	1.64	108.37	6.09	2.02e-10
IGHV3-74	0.28	24.93	6.51	7.15e-04
IGHV4-28	0.34	25.42	5.96	1.96e-03
IGHV4-31	3.42	331.4	6.62	2.18e-03
IGHV4-39	5.19	576.82	6.83	2.75e-04
IGHV4-4	0	22.05	6.91	9.99e-05
IGHV5-51	0.55	66.32	7.33	7.17e-03
IGIP	3989.84	2301.35	-0.79	4.87e-02
IGJ	20.07	252.56	3.64	4.59e-04
IGKJ3	0	13.22	6.16	4.19e-06
IGKJ4	0.72	90.29	7.18	2.69e-06
IGKJ5	0	29.48	7.33	4.19e-06
IGKV1-12	0.83	27.46	5.31	3.88e-03
IGKV1-16	0.45	60.78	7.2	6.40e-03
IGKV1-5	4.48	653.07	7.22	1.16e-03
IGKV1-6	0.51	10.71	4.27	4.36e-02
IGKV1-9	0	349.35	10.89	3.27e-04
IGKV2-30	0.33	19.97	5.61	1.69e-03
IGKV3-11	1.01	123.88	6.97	7.77e-11
IGKV4-1	8.7	299.21	5.11	1.81e-02
IGLC2	3.79	115.83	4.9	4.88e-04
IGLC3	4.42	304.43	6.09	7.15e-04
IGLC7	1.11	151.66	7.39	4.52e-09
IGLV1-40	3.22	82.64	4.65	2.99e-02
IGLV1-47	0.87	16.32	4.33	1.89e-02
IGLV1-51	5.71	90.32	3.97	2.58e-05
IGLV2-11	1.5	184.09	6.9	3.92e-03
IGLV2-14	1.19	61.91	5.73	1.18e-04
IGLV2-8	1.91	27.47	3.79	6.31e-03
IGLV3-1	1.54	233.99	7.21	1.34e-03
IGLV3-19	1.39	264.61	7.67	2.73e-03
IGLV3-25	0.28	43.04	7.29	7.72e-03
IGLV3-9	0	13.78	6.23	2.30e-03
IGLV4-69	0.28	24.32	6.47	2.17e-03
IL10RA	516.01	1285.68	1.32	3.55e-02
IMPA2	146.82	274.37	0.91	3.84e-02
IMPAD1	4384.96	2742.49	-0.68	2.64e-02
INHBB	305.7	540.14	0.82	2.24e-02
IQGAP3	17.48	77.36	2.15	1.11e-02
IRF4	17.7	64.86	1.88	3.12e-03
IRS1	315.21	580.96	0.88	2.36e-02
IRS2	3573.36	7474.59	1.06	1.18e-03
ISPD	78.85	41.63	-0.92	2.78e-02
ITCH	4758.16	2947.93	-0.69	2.99e-02
ITGB4	4208.05	11732.31	1.48	4.27e-02
ITGB5	1835.25	2980.41	0.7	2.45e-02
ITSN1	3386.93	5636.46	0.73	1.38e-03
IWS1	3129.53	1841.49	-0.76	7.03e-03
JDP2	748.32	1734.74	1.21	2.94e-02
KAT2B	6047.09	3897.95	-0.63	3.50e-02
KCND3	1244.3	2504.78	1.01	1.86e-02
KCNE4	340.55	976.35	1.52	1.17e-02
KCNH8	4618.32	673.77	-2.78	4.19e-06
KCNJ2-AS1	486.08	139.11	-1.81	3.67e-03
KIAA0125	0.38	16.86	5.37	3.02e-03
KIAA0232	4472.62	3167.03	-0.5	1.64e-02
KIAA1147	7296.56	3834.29	-0.93	2.12e-02
KIAA1324L	4141.21	1659.7	-1.32	3.00e-02
KIAA1328	993.99	698.45	-0.51	4.96e-02
KIAA1598	40106.47	14369.57	-1.48	4.34e-02
KIAA1614	366.53	598.01	0.71	4.15e-02
KIAA1671	815.93	1672.89	1.04	3.09e-02
KIF13A	5304.88	2948.62	-0.85	4.88e-03
KIF13B	11502.1	5604.87	-1.04	5.60e-03
KIF16B	1256.22	912.73	-0.46	4.11e-02
KIF1B	32762.34	20676.17	-0.66	2.42e-02
KIF2A	3261.39	1938.91	-0.75	3.36e-04
KIF5B	38881.61	17439.27	-1.16	3.12e-02
KIF7	240.43	420.37	0.81	1.60e-02
KIR3DX1	25.71	6.52	-1.92	4.26e-02
KITLG	490.96	1039.84	1.08	3.34e-02
KLC3	7.03	34.7	2.33	4.22e-03
KLF6	2367.33	4982.66	1.07	3.29e-03
KLHDC4	720.45	492.53	-0.55	4.91e-02
KLHL20	750.22	578.72	-0.38	3.10e-02
KLHL6	212.59	641.55	1.6	5.16e-03
KREMEN1	946.08	1936.52	1.03	3.19e-02
KRT31	3.93	19.35	2.35	2.45e-02
KRT83	55.96	11.36	-2.28	3.78e-02
LACC1	3594.22	1469.19	-1.29	2.98e-03
LACTB2	400.66	242.73	-0.72	2.66e-02
LAMP3	4.89	21.79	2.2	4.03e-03
LANCL1	16419.36	7042.33	-1.22	8.47e-03
LARP6	6144.78	3489.68	-0.82	4.62e-02
LAYN	1287.51	673.42	-0.94	4.90e-03
LDHAP7	15.53	61.16	1.99	3.25e-02
LDHC	19.93	0.14	-6.21	3.03e-03
LDLRAD4	6484.26	2767.08	-1.23	9.52e-03
LGALS3	853.58	1920.83	1.17	2.37e-02
LGI1	462.27	1015.46	1.13	2.99e-02
LGI4	2781.64	4692.04	0.75	3.81e-02
LGR6	25.57	114.08	2.16	7.35e-03
LHX2	772.19	1883.71	1.29	8.38e-03
LIMA1	1807.99	870.4	-1.06	1.59e-03
LIMCH1	18926.55	8890.9	-1.09	1.75e-02
LINC00263	1629.55	813.02	-1	8.99e-03
LINC00265	251.91	176.59	-0.5	3.83e-02
LINC00486	20.59	4.26	-2.41	3.92e-03
LINC00639	988.88	340.26	-1.54	4.33e-02
LINC00844	3557.31	1105.81	-1.69	4.24e-02
LINC00863	107.62	47.55	-1.18	4.29e-03
LINC00870	49.22	15.27	-1.68	1.47e-02
LINC00883	660.19	360.51	-0.87	2.80e-02
LINC01011	329.8	157.35	-1.07	1.11e-02
LINC01088	326.13	785.23	1.27	4.44e-03
LINC01094	575.48	1918.14	1.74	2.68e-04
LINC01099	24.81	6.31	-2.03	1.44e-02
LINC01102	544.61	190.34	-1.52	1.54e-02
LMBR1L	1024.72	1368.79	0.42	2.28e-02
LMCD1-AS1	347.15	158.3	-1.14	3.98e-02
LMOD1	548.31	2062.24	1.91	3.17e-02
LNX2	184.28	304.55	0.73	1.33e-02
LPAR1	42068.05	11807.71	-1.83	3.83e-02
LPCAT1	1107.81	2002.11	0.85	7.20e-03
LRIF1	443.44	828.36	0.9	2.05e-02
LRRC16A	406.3	898.27	1.14	3.24e-02
LRRC8A	3832.76	7850.68	1.03	1.09e-02
LRRCC1	1906.76	952.21	-1	4.77e-02
LSP1	137.87	410.59	1.58	6.51e-03
LY6H	806.38	2387.14	1.57	7.03e-03
LYRM7	2617.65	1597.74	-0.71	7.10e-03
LZIC	1618.51	1083.04	-0.58	1.16e-02
MAFB	348.67	1304.3	1.91	3.29e-05
MAFF	772.07	1900.9	1.3	3.21e-02
MAL	8845.58	3484.1	-1.34	2.42e-02
MAML2	720.84	1239.29	0.78	1.15e-02
MAN1C1	1571.99	4339	1.46	3.72e-02
MAOB	3182.9	10550.82	1.73	2.04e-02
MAP3K5	1213.32	2360.79	0.96	3.18e-02
MAP6D1	6004.23	2565.08	-1.23	5.00e-02
MAP7	14103.79	7603.18	-0.89	3.66e-02
MAPK4	1803.6	5627.7	1.64	1.69e-03
MAPKAP1	1701	2321.62	0.45	4.78e-02
MARCH1	1907.71	990.09	-0.95	2.95e-02
MARCH3	234.76	721.31	1.62	1.19e-06
MARCKSL1	28675.96	11936.73	-1.26	3.55e-02
MAST4	1402.4	2576.62	0.88	1.17e-02
MATN1	41.55	17.18	-1.26	9.62e-03
MBOAT7	2195.68	4286.36	0.96	7.35e-03
MCAM	4064.82	1321.08	-1.62	6.78e-10
MCL1	5041.89	8753.26	0.8	1.74e-02
MEG3	11883.77	28474.54	1.26	3.61e-02
MEGF8	5335.96	7062.16	0.4	4.62e-02
MELK	2.39	10.57	2.21	4.76e-02
MERTK	564.05	1157.54	1.04	3.16e-03
METRNL	333.18	698.63	1.07	2.70e-02
METTL8	1195.59	687.35	-0.8	2.31e-02
MFHAS1	612.31	1194.05	0.96	4.86e-03
MFSD6	6025.9	2615.74	-1.2	6.91e-03
MGST1	1082.35	4487.24	2.05	3.42e-04
MIB1	3186.86	2463.3	-0.37	1.33e-02
MICALL1	4248.78	2189.28	-0.96	3.65e-02
MICB	63.82	179.04	1.49	3.12e-03
MIR145	416.63	125.06	-1.73	4.62e-02
MIR219-2	3467.68	694.37	-2.32	8.89e-03
MIR497HG	83.98	139.99	0.74	1.18e-02
MIS12	944.15	646.58	-0.54	3.62e-02
MISP	7.33	36.11	2.3	3.03e-03
MKNK2	3077.02	8803.71	1.52	6.83e-03
MKRN7P	10.79	28.41	1.38	1.63e-02
MOB3A	1061.08	1547.34	0.55	4.62e-02
MPP6	495.16	956.54	0.95	4.08e-02
MPRIP	18760.95	13578.24	-0.47	4.91e-02
MPV17L	628.19	305.56	-1.04	3.99e-05
MRAS	3486.09	6965.73	1	2.34e-03
MROH1	343.83	509.12	0.57	3.73e-02
MROH6	158.71	466.24	1.56	3.48e-03
MRPS6	650.14	2004.77	1.62	4.02e-03
MS4A14	149.82	538.48	1.85	1.58e-02
MS4A4A	55.84	227.3	2.03	2.60e-02
MS4A6A	225.84	1226.4	2.44	1.57e-04
MS4A7	339.43	1135.98	1.75	9.17e-03
MSLN	44.9	154.44	1.79	2.56e-02
MSR1	229.83	909.13	1.99	4.18e-02
MSS51	107.62	178.1	0.73	2.43e-02
MT1G	193.5	1005.38	2.38	1.44e-02
MT1H	14.38	89.58	2.64	2.25e-02
MTFR1	643.47	360.08	-0.84	2.11e-04
MTHFD2	345.29	981.31	1.51	3.12e-03
MTMR2	3136.66	1978.57	-0.67	1.29e-02
MUC1	80.66	189.09	1.23	2.44e-02
MXD1	905.5	1569.17	0.79	4.89e-02
MYCNOS	14.9	5.18	-1.55	3.35e-02
MYEF2	3305.38	2133.46	-0.63	2.37e-02
MYH15	297.83	142.48	-1.06	4.65e-02
MYH7B	2844.86	1160.45	-1.29	6.33e-03
MYL5	511.67	293.92	-0.8	4.26e-02
MYLK2	77.89	22.82	-1.74	1.12e-02
MYO18A	9264.15	5238.89	-0.82	1.87e-02
MYO5C	456.39	1124.61	1.3	3.09e-02
MYO6	8724.25	5443.13	-0.68	3.06e-05
MYRFL	4.81	33.74	2.84	1.81e-02
MZB1	11.97	111.43	3.21	2.01e-06
NAB2	717.44	1338.41	0.9	3.02e-03
NANOS1	207.21	491.88	1.25	8.27e-03
NBPF10	453.4	719.51	0.67	1.79e-03
NEBL	4913.45	9249.85	0.91	4.33e-02
NEU1	601.14	959.04	0.67	1.40e-03
NFAM1	190.75	504.69	1.41	2.92e-02
NFE2L1	12908.06	22961.96	0.83	6.16e-03
NFIL3	360.07	955.66	1.41	1.25e-03
NFKB2	623.05	1194.04	0.94	6.70e-03
NFKBID	133.78	231.59	0.8	2.50e-02
NFYA	1963.96	1301.67	-0.59	3.40e-02
NFYC-AS1	233.37	128.13	-0.86	1.54e-02
NHLH1	23.21	83.84	1.85	2.99e-02
NHSL1	665.39	1069.64	0.69	1.97e-02
NIPA1	9027.04	3740.97	-1.27	1.77e-03
NLRP6	2.56	36.6	3.85	1.24e-03
NMT1	4109.81	6376.06	0.63	4.15e-04
NNMT	53.9	217.55	2.02	2.23e-02
NOC3L	615.84	421.56	-0.54	2.59e-03
NOL6	1182.1	793.3	-0.58	3.34e-02
NPAS2	968.22	1993.81	1.04	2.43e-02
NPL	619.91	1112.77	0.85	4.02e-02
NQO1	858.9	2530.87	1.56	2.05e-02
NR1D1	1022.83	2619.6	1.36	9.73e-03
NR2F1	2092.55	3855.14	0.88	8.07e-05
NRIP2	904.52	310.15	-1.55	1.27e-02
NSMCE4A	958.09	596.05	-0.68	7.64e-03
NTRK3	1216.25	2597.79	1.09	7.87e-04
NUCKS1	23985.71	15007.88	-0.68	4.62e-02
NUDCD2	1574.4	969.49	-0.7	1.60e-02
NUGGC	3.6	17.68	2.33	4.10e-03
NUP107	687.5	472.92	-0.54	2.30e-02
NUPR1	1982.91	5497.87	1.47	1.12e-09
NUTM2A	19.66	6.1	-1.68	4.96e-02
NUTM2D	56.34	23.54	-1.26	7.41e-03
NXF3	4.22	18.79	2.2	3.03e-02
NXPE3	6844.86	3826.13	-0.84	4.78e-02
OMG	3764.77	1479.89	-1.35	7.10e-03
OPALIN	11078.2	940.99	-3.56	1.81e-08
OR7E38P	96.65	55.17	-0.82	8.05e-03
OSER1	659.7	1023.18	0.63	1.25e-02
OTUD6B	716.83	500.5	-0.52	3.99e-02
OXTR	157.22	418.62	1.42	3.55e-02
P2RX5	54.1	121.38	1.17	3.51e-02
P2RY2	25.04	98.12	1.97	3.86e-02
P2RY8	16.14	78.22	2.31	8.47e-04
P4HA1	1231.15	2699.57	1.13	2.05e-04
P4HA2	425.08	1275.87	1.58	2.14e-04
PALLD	2426.34	8424.69	1.8	3.04e-05
PALM	8107.34	14220.78	0.81	9.06e-04
PALM3	177.94	624.31	1.81	1.89e-02
PAN3-AS1	96.49	55.29	-0.79	4.97e-02
PAPLN	600.47	2061.32	1.78	2.35e-02
PARD3	889.68	1745.86	0.97	9.71e-04
PARP1	8973.65	6098.93	-0.56	2.75e-02
PARVG	761.25	1926.93	1.34	3.05e-02
PBXIP1	4650.14	9686.13	1.06	1.17e-03
PCNA	767.72	558.93	-0.46	3.82e-02
PCSK5	212.5	414.43	0.97	2.08e-02
PDCL	782.67	566.14	-0.47	2.56e-02
PDE1C	10020.12	3746.32	-1.42	1.81e-02
PDE8A	7246.06	2809.86	-1.37	5.38e-03
PDLIM4	410.61	881.9	1.1	2.83e-02
PDXK	5268.26	8835.95	0.75	6.12e-04
PDZD8	3251.54	2272.1	-0.52	3.84e-02
PFKP	1915.12	4415.2	1.2	1.49e-02
PHACTR3	8345.79	4249.42	-0.97	2.99e-02
PHEX	95.55	281.69	1.56	5.25e-03
PHF7	288.19	147.02	-0.96	4.38e-03
PIM1	556.09	1449.03	1.38	8.22e-03
PITPNC1	1633.48	3158.97	0.95	3.85e-02
PITPNM2	1241.65	2541.16	1.03	2.36e-02
PKD2L1	8.12	36.36	2.15	4.31e-03
PLA2G12A	2915.55	1902.11	-0.62	3.01e-02
PLA2G16	18346.97	8087.46	-1.18	1.23e-02
PLCXD3	393.72	1360.78	1.79	2.91e-02
PLEC	14777.93	29049.02	0.98	1.45e-02
PLEKHF2	360.98	634.16	0.81	3.17e-02
PLEKHO1	1163.74	2115.78	0.86	4.11e-02
PLIN2	644.07	1203.58	0.9	2.97e-02
PLRG1	1692.63	1100.69	-0.62	6.91e-03
PNMT	86.76	242.4	1.49	2.22e-03
PNRC1	3475.76	5069.25	0.54	2.91e-02
POLR1D	1074.39	1496.01	0.48	2.37e-02
POLR2A	7740.07	4741.56	-0.71	1.04e-03
POLR3G	524.63	269.15	-0.97	1.66e-03
PPARG	68.48	147.46	1.12	1.49e-02
PPEF1	118.44	50.09	-1.25	4.24e-02
PPM1H	2925.55	1538.76	-0.93	1.36e-03
PPM1K	6361.48	11277.65	0.83	2.28e-02
PPP1R14A	7777.62	2201.44	-1.82	1.54e-02
PPP1R15A	1838.16	4786.75	1.38	3.17e-02
PPP1R16B	10791.34	5844.51	-0.89	2.51e-02
PPP1R26-AS1	40.43	175.58	2.11	2.42e-02
PPP1R36	106.5	46.43	-1.21	3.65e-04
PPP1R3B	395.39	786.87	1	4.23e-02
PPP2R3A	1516.88	769.03	-0.98	2.03e-02
PPWD1	1300.45	795.61	-0.71	3.07e-02
PRKAB2	1686.67	1141.54	-0.56	1.54e-02
PRKAG2	642.92	1483.36	1.21	4.97e-03
PRKAR1A	9540.7	6966.92	-0.45	4.21e-02
PRKAR2A-AS1	187.04	95.39	-0.96	3.91e-02
PRKCQ	735.07	210.67	-1.8	9.38e-04
PRKCQ-AS1	605.06	167.77	-1.85	2.25e-03
PRKD1	408.83	621.53	0.6	5.85e-03
PRKG1	301.2	695.13	1.21	3.12e-03
PROX1-AS1	635	153.52	-2.06	1.14e-03
PRR18	7274.66	2380.99	-1.61	3.78e-02
PRR4	394.24	218.31	-0.86	7.93e-04
PRR5	162.26	328.15	1.02	1.85e-02
PRR7-AS1	56.87	15.28	-1.91	3.48e-02
PRSS8	1.81	9.62	2.51	2.11e-02
PSPN	124.01	252.38	1.03	1.54e-02
PTCH2	358.45	612.86	0.78	3.73e-02
PTCHD1	289.97	1032.42	1.83	2.64e-05
PTGES3P1	17.41	70.15	2.02	2.49e-04
PTP4A2	32584.26	13673.74	-1.25	3.39e-02
PTPDC1	2206.18	884.54	-1.32	1.81e-02
PTPLA	255.99	133.16	-0.96	5.89e-03
PTPN11	17095.32	9186.84	-0.9	3.12e-03
PTPN9	601.95	1337.77	1.15	3.82e-02
PVT1	30.93	78.79	1.35	2.84e-02
PWRN1	125.44	24.64	-2.33	1.94e-02
PWRN3	21.05	2.71	-2.94	1.47e-02
PXDC1	1125.93	1834.8	0.71	3.73e-02
QKI	59878.58	34264.59	-0.81	1.74e-02
RAB11B-AS1	251.87	104.72	-1.28	1.08e-03
RAB20	103.9	269.82	1.38	1.34e-03
RAB22A	2423.34	2019.3	-0.26	3.44e-02
RAB42	24.3	127.94	2.41	1.42e-02
RAB6C	136.91	34.35	-2	6.32e-03
RAB6C-AS1	412.81	75.62	-2.45	2.92e-04
RABEP1	8322.22	4823.53	-0.79	3.10e-02
RABGAP1	4521.29	3450.09	-0.39	2.52e-02
RABGEF1	166.66	109.54	-0.61	2.26e-02
RAP1GDS1	4385.63	2526.55	-0.8	2.18e-02
RAP2B	501.98	802.09	0.68	4.49e-02
RAPGEF1	4085.8	6284.7	0.62	3.09e-02
RASAL1	2369.29	546.73	-2.12	1.28e-05
RASD1	1413.18	5508.93	1.96	4.19e-03
RASSF2	28795.41	11360.48	-1.34	4.25e-02
RAX	23.92	97.8	2.03	4.57e-04
RBBP9	850.98	476.09	-0.84	8.22e-03
RBMX	3076.66	2008.23	-0.62	2.56e-02
RBMXL1	1293.19	750.93	-0.78	7.35e-03
RBP1	793.26	332.52	-1.25	1.60e-02
RBP7	657.86	244.79	-1.43	2.59e-02
REEP3	4838.04	2741.68	-0.82	3.72e-02
REPS2	3132.55	1623.65	-0.95	6.30e-03
RFC1	3587.12	2498.87	-0.52	3.50e-02
RFTN1	533.17	1804.65	1.76	1.17e-03
RFX4	897.42	2691.29	1.58	3.01e-02
RGR	98.38	456.56	2.21	4.43e-02
RGS17	104.58	235.59	1.17	4.81e-02
RGS2	607.69	1553.66	1.35	6.20e-04
RHBDL2	798.03	229.94	-1.8	3.39e-02
RHCG	50.08	114.76	1.19	5.14e-03
RHO	3.63	16.44	2.17	1.28e-02
RHOU	8617.2	3579.14	-1.27	7.03e-03
RHPN2	180.71	412.98	1.19	3.94e-02
RIPK2	393.11	660.53	0.75	1.11e-02
RMRP	25.68	139.15	2.43	1.43e-02
RN7SL399P	7.33	29.78	2.02	4.64e-02
RN7SL472P	1.99	83.68	5.42	1.04e-02
RN7SL809P	17.79	100.98	2.5	3.23e-04
RNASE1	7877.35	2572.11	-1.61	2.03e-02
RNF141	9276.06	4400.8	-1.08	7.12e-03
ROGDI	6112.79	3035.7	-1.01	4.06e-02
RP1-104O17.1	17.76	6.37	-1.56	2.78e-02
RP1-118J21.25	18.73	5.65	-1.75	4.43e-02
RP1-140K8.5	24.04	86.56	1.86	4.32e-02
RP1-232L24.3	85.42	39.96	-1.11	4.00e-02
RP1-265C24.5	177.16	43.4	-2.04	4.41e-02
RP1-265C24.8	38	15.65	-1.32	1.16e-02
RP1-68D18.2	9.04	41.69	2.23	6.36e-04
RP1-73A14.1	18.55	4.36	-2.14	3.65e-03
RP11-1017G21.5	213.02	111.62	-0.93	4.05e-02
RP11-1018N14.2	47.86	15.8	-1.62	4.58e-03
RP11-104O19.2	25.57	4.13	-2.69	8.95e-03
RP11-1055B8.3	930.82	330	-1.5	1.87e-02
RP11-1055B8.4	1319.69	469.06	-1.49	2.04e-02
RP11-108O10.2	4.97	13.58	1.52	4.25e-02
RP11-118B22.4	63.72	27.3	-1.25	1.15e-02
RP11-118K6.3	23.59	66.51	1.5	1.34e-03
RP11-1299A16.3	513.86	134.39	-1.93	5.25e-05
RP11-12J10.3	20.43	7.73	-1.39	2.04e-02
RP11-130F10.1	58.24	28.04	-1.09	9.90e-03
RP11-138H8.6	25.81	10.1	-1.38	2.03e-02
RP11-138I18.2	10.32	2.11	-2.31	4.15e-02
RP11-143J24.1	11.98	1.02	-3.31	7.72e-03
RP11-153M7.3	29.2	85.41	1.57	4.36e-02
RP11-165E7.1	47.25	17.92	-1.43	2.95e-02
RP11-182I10.3	72.83	34.97	-1.03	4.86e-02
RP11-192H23.4	98.43	188.15	0.94	3.70e-02
RP11-192H23.8	55.81	120.07	1.11	3.86e-02
RP11-203F10.5	11.62	1.28	-3.16	2.60e-02
RP11-212D19.5	12.18	29.61	1.3	1.36e-02
RP11-212P7.2	625.49	339.47	-0.88	3.09e-02
RP11-227G15.8	107.23	49.6	-1.1	2.31e-02
RP11-22L13.1	2.49	14.77	2.57	6.57e-03
RP11-22N12.2	49.55	15.8	-1.66	2.42e-02
RP11-234K24.3	322.87	120.2	-1.43	8.66e-03
RP11-244N9.4	12.15	3.77	-1.78	2.69e-02
RP11-247A12.2	22.76	54.52	1.26	3.15e-02
RP11-248J18.2	74.66	30.77	-1.28	4.09e-02
RP11-253I19.3	24.48	8.74	-1.56	3.55e-02
RP11-256I23.1	3.32	24.8	2.95	5.44e-03
RP11-258F22.1	54.93	23.54	-1.21	2.04e-02
RP11-259K5.1	59.42	163.95	1.46	4.60e-02
RP11-267C16.1	416.26	104.85	-2	7.35e-03
RP11-267N12.3	52.21	23.9	-1.12	1.01e-02
RP11-274H2.3	3.88	14.8	1.95	2.95e-02
RP11-278C7.1	134.53	77.03	-0.79	1.65e-03
RP11-286H15.1	37.68	11.73	-1.66	4.17e-02
RP11-292F22.7	48.34	14.87	-1.7	1.66e-02
RP11-317N8.5	69.99	29.73	-1.24	1.04e-02
RP11-326I11.3	244.64	123.54	-0.98	1.07e-02
RP11-328N19.1	21	7.76	-1.47	1.99e-02
RP11-33M22.2	2.68	20.41	2.91	1.09e-02
RP11-342K6.2	77.77	46.51	-0.72	1.88e-02
RP11-345P4.9	776.4	525.59	-0.56	3.73e-02
RP11-350G24.2	55.38	17.23	-1.7	1.36e-02
RP11-353K11.1	42.52	14.69	-1.53	7.70e-03
RP11-359M6.2	3.63	17.95	2.32	3.41e-02
RP11-360F5.3	70.15	36.4	-0.98	2.49e-02
RP11-377G16.2	48.81	13.48	-1.88	6.31e-05
RP11-390P2.4	145.5	255.48	0.81	3.62e-02
RP11-395I14.2	10.33	28.6	1.47	1.09e-02
RP11-404G16.2	845.4	285.15	-1.57	2.54e-02
RP11-417L19.2	2.64	20.41	2.96	2.13e-02
RP11-434C1.3	13.77	41.93	1.62	3.62e-02
RP11-442H21.2	8.09	28.89	1.83	1.34e-03
RP11-443P15.2	4.65	36.18	2.95	4.21e-02
RP11-445H22.3	119.85	72.61	-0.73	3.07e-02
RP11-448A19.1	577.32	331.02	-0.8	4.95e-02
RP11-44M6.1	12.35	54.96	2.16	7.87e-04
RP11-452L6.7	45.96	13.63	-1.73	2.63e-02
RP11-454L9.2	51.73	10.99	-2.22	5.82e-06
RP11-454P7.3	31.11	6.77	-2.25	4.06e-02
RP11-467L24.1	2.87	10.01	1.93	4.78e-02
RP11-473O4.3	11.13	1.84	-2.74	3.73e-02
RP11-478B9.2	21.74	53.23	1.28	2.08e-02
RP11-486G15.2	235.19	116.49	-1.01	3.86e-02
RP11-490G2.2	7.12	29.38	2.01	1.87e-03
RP11-49C24.1	50.86	88.7	0.8	2.63e-02
RP11-512M8.3	20.29	56.41	1.46	9.67e-03
RP11-524D16__A.3	11.06	54.44	2.32	4.95e-02
RP11-536C5.7	73.31	38.15	-0.95	1.74e-02
RP11-54O15.3	16.05	5.82	-1.52	2.04e-02
RP11-556O9.4	10.1	1.61	-2.75	3.48e-03
RP11-561C5.4	17.71	37.62	1.07	3.82e-02
RP11-568K15.1	371.7	189.07	-0.97	2.36e-02
RP11-598F7.6	21.46	5.54	-1.91	2.97e-02
RP11-629G13.1	91.51	37.73	-1.28	1.09e-02
RP11-631N16.2	31.29	15.01	-1.09	4.11e-02
RP11-660L16.2	292.45	131.02	-1.15	2.26e-05
RP11-661A12.5	7.8	46.25	2.63	1.53e-02
RP11-662G23.1	22.83	6.81	-1.75	8.71e-03
RP11-66B24.7	168.52	66.75	-1.33	1.60e-02
RP11-66N24.4	191.53	103.98	-0.89	3.25e-03
RP11-700H6.1	16.31	4.05	-2.04	2.31e-02
RP11-710C12.1	566.48	148.47	-1.93	5.25e-03
RP11-713D19.1	6.79	23.02	1.79	2.03e-02
RP11-731C17.2	169.67	43.3	-1.95	1.88e-06
RP11-739P1.2	22.69	7.1	-1.63	3.75e-02
RP11-770J1.3	64.23	29	-1.16	3.43e-02
RP11-778J16.2	14.33	4.4	-1.65	4.26e-02
RP11-7O11.3	95.36	51.11	-0.91	2.78e-02
RP11-800A3.4	30.93	116.57	1.91	1.18e-02
RP11-806L2.5	28.62	5.07	-2.53	1.53e-03
RP11-81H3.2	116.42	27.69	-2.1	6.83e-03
RP11-85F14.5	138.66	58.5	-1.23	1.65e-02
RP11-883G14.1	11.12	38.6	1.82	1.08e-02
RP11-88H9.2	54.3	141.92	1.37	3.23e-03
RP11-89K11.1	39.32	17.86	-1.13	2.62e-02
RP11-946L20.1	17.01	2.55	-2.84	1.12e-02
RP11-946L20.2	77.02	13.94	-2.52	7.15e-04
RP11-966I7.2	8.93	24.04	1.42	3.90e-02
RP11-981P6.1	15.91	5.48	-1.51	2.86e-02
RP11-983P16.4	2594.96	1295.57	-1	1.57e-02
RP11-986E7.7	19.92	87.6	2.13	2.83e-04
RP11-9G1.3	530.47	254.17	-1.06	3.02e-03
RP3-322G13.5	51.98	14.11	-1.85	3.12e-03
RP3-369A17.4	3.42	11.61	1.8	2.88e-02
RP3-453C12.8	23.01	3.37	-2.85	3.19e-03
RP3-454B23.1	22.1	7.75	-1.51	3.56e-02
RP3-466P17.1	42.06	17.45	-1.25	1.47e-02
RP3-523C21.2	19.72	5.33	-1.81	6.71e-03
RP4-539M6.20	12.31	28.28	1.16	2.95e-02
RP4-593C16.3	27.68	72.28	1.38	3.45e-02
RP4-758J18.2	983.81	495.55	-0.99	3.09e-02
RP5-1007M22.2	428.49	189.08	-1.18	1.42e-02
RP5-1039K5.18	48.33	6.12	-2.99	2.66e-02
RP5-1180E21.5	6.49	19.55	1.67	3.34e-02
RP5-1198O20.4	91.07	40.62	-1.16	1.19e-02
RP5-884G6.2	25.58	9.82	-1.29	4.91e-02
RP5-942I16.1	34.01	12.87	-1.34	2.77e-02
RPL17P50	20.58	80.03	1.95	8.47e-03
RPRD1A	3762.88	2940.7	-0.36	3.82e-02
RPS20P22	45.36	109.73	1.26	6.25e-04
RPS6KA5	1486.62	1020.52	-0.54	1.44e-02
RPS6KC1	1682.53	1105.11	-0.61	7.93e-04
RPS6KL1	1529.84	889.85	-0.78	2.25e-02
RRP8	1071.58	696.01	-0.62	3.82e-02
RSPO3	23.43	77.49	1.71	3.34e-02
RUFY2	3202.99	1793.21	-0.84	2.45e-02
S100A6	2231.63	4624.37	1.05	4.34e-02
S100A7	1.01	9.95	3.36	3.50e-03
SAMD8	4600.62	3185.47	-0.53	2.33e-02
SAT1	3563.56	6451.68	0.86	4.07e-02
SCARA3	1284.44	5052.79	1.98	7.20e-03
SCD	61436.76	20484.07	-1.58	2.23e-02
SCRN3	1164.22	658.68	-0.82	1.19e-02
SDC2	891.92	1983.78	1.15	1.15e-02
SECISBP2L	24264.87	9924.1	-1.29	5.86e-03
SECTM1	34.66	198.57	2.52	1.77e-03
SEMA3B-AS1	108.65	37.41	-1.56	2.59e-03
SEMA4B	1668.47	3932.01	1.24	2.00e-02
SEMA6D	2747.79	1096.96	-1.33	1.79e-02
SEPT4	65270.9	19290.3	-1.76	1.47e-02
SEPT7	23332.46	11445.03	-1.03	1.63e-03
SEPT7P2	860.44	519.72	-0.73	9.86e-03
SEPT7P7	19.56	7.09	-1.5	1.09e-02
SERHL	46.11	138.08	1.58	2.84e-02
SERINC3	8877.82	5872.29	-0.6	4.89e-02
SERPINA3	74.27	551.52	2.89	3.76e-03
SERPINA5	92.56	326.69	1.82	1.66e-02
SERPINH1	1229.55	9261.71	2.91	3.98e-04
SESN2	354.01	877.78	1.31	1.15e-02
SESTD1	6022.08	3591.1	-0.75	1.04e-02
SETD9	314.67	130.79	-1.27	3.12e-02
SFN	21.71	128.62	2.56	2.45e-02
SFRP1	4866.9	1926.16	-1.34	5.87e-05
SGK2	1190.94	446.49	-1.42	3.13e-02
SH3D19	2272.1	1252.29	-0.86	1.85e-02
SH3D21	251.28	436.18	0.8	2.60e-02
SH3GL3	5948.31	1912.54	-1.64	3.62e-03
SH3PXD2A	25779.96	10997.3	-1.23	4.78e-02
SH3TC2	4586.98	1619.5	-1.5	4.04e-02
SHMT1	659.66	1151.16	0.8	1.17e-03
SHOX2	4.34	141.53	5.09	1.87e-07
SIPA1L2	1361.18	2289.76	0.75	1.04e-02
SIX4	61.28	186.65	1.6	1.15e-02
SIX5	283.16	605.38	1.1	5.44e-03
SLAMF7	10.08	66.11	2.74	5.93e-05
SLAMF8	45.05	293.96	2.72	1.79e-03
SLC11A1	926.58	5982.02	2.69	1.80e-02
SLC12A2	7318.71	3138.25	-1.22	1.88e-02
SLC12A6	1524.76	968.11	-0.65	4.38e-02
SLC14A1	2764.09	11578.46	2.07	6.22e-04
SLC22A14	15.69	37.41	1.26	3.62e-02
SLC22A15	2580.96	1402.84	-0.88	2.57e-02
SLC22A20	6.14	20.42	1.78	4.27e-02
SLC25A13	1343.98	614.11	-1.13	4.17e-02
SLC25A43	184.48	431.21	1.23	3.29e-03
SLC25A5-AS1	106.7	61.99	-0.79	1.54e-02
SLC26A11	915.58	1357.29	0.57	2.59e-03
SLC35B2	1354.82	732.69	-0.89	3.78e-02
SLC35B3	1031.57	568.56	-0.86	1.33e-02
SLC35E3	832.4	543.48	-0.62	3.55e-02
SLC35G2	282.22	587.74	1.06	8.19e-03
SLC37A1	267.35	466.03	0.8	4.05e-02
SLC39A12	370.95	1449.73	1.97	6.71e-03
SLC39A14	550.99	1966.3	1.84	1.12e-02
SLC3A2	3330.12	6144.73	0.88	1.24e-03
SLC4A7	520.38	864.39	0.73	4.86e-02
SLC4A9	201.57	97.88	-1.05	3.55e-02
SLC5A3	1226.14	3675.23	1.58	9.83e-03
SLC6A1	8817.83	3606.05	-1.29	2.98e-03
SLC7A5	6280.54	10688.12	0.77	1.63e-02
SLCO1A2	24717.51	6824.6	-1.86	2.78e-02
SMAD1	450.63	744.45	0.72	3.48e-02
SMARCA5	5665.08	3990.8	-0.51	1.62e-02
SMC1A	4929.65	3617.47	-0.45	4.07e-02
SMS	343.69	868.67	1.34	3.98e-04
SNORA14B	3.92	15.28	1.91	3.73e-02
SNORA46	14.08	55.45	1.97	2.31e-02
SNTA1	2967.57	5131.04	0.79	2.40e-02
SNX22	3882.54	935.51	-2.05	1.40e-03
SNX4	1136.21	705.3	-0.69	2.95e-02
SNX6	3277.37	1672.44	-0.97	1.44e-02
SOD2	5816.78	18788.94	1.69	3.83e-02
SORBS1	8570.98	18583.11	1.12	3.17e-02
SOS2	4098.13	2341.78	-0.81	7.87e-04
SOX2-OT	29067.72	11104.13	-1.39	4.96e-02
SPAG9	18961.59	10914.88	-0.8	1.33e-02
SPAST	1830.78	1077.04	-0.77	9.36e-03
SPATS2L	1948.49	2941.93	0.59	7.03e-03
SPECC1	7232.64	3997.58	-0.86	9.56e-03
SPOCK2	5600.41	11069.01	0.98	3.73e-02
SPOCK3	12951.38	5038.64	-1.36	3.13e-02
SPOPL	1891.94	1215.36	-0.64	4.95e-02
SPR	342.88	840.66	1.29	2.75e-02
SQRDL	123.52	224.96	0.87	4.63e-02
SQSTM1	8598.35	13573.47	0.66	2.60e-02
SRCIN1	19597.96	8129.68	-1.27	4.08e-02
SREBF1	7141.16	3536.73	-1.01	9.59e-03
SRGAP1	1283.83	1856.25	0.53	4.62e-02
SRP19	316.98	224.47	-0.5	4.27e-02
SRPX2	63.14	311.42	2.31	9.75e-03
SRRM3	587.52	1538.29	1.39	4.26e-02
ST14	66.8	406.27	2.61	3.33e-02
ST3GAL1	874.38	1489.44	0.77	3.12e-03
ST6GALNAC6	2033.53	3810.01	0.91	1.25e-03
ST8SIA1	643.08	1795.21	1.48	2.98e-03
STEAP3	314.12	784.75	1.32	4.07e-02
STIP1	3926.47	10026.82	1.35	1.43e-02
STK17B	193.85	324.94	0.75	4.78e-02
STK39	4660.44	2429.16	-0.94	3.97e-02
STK40	1418.23	2497.85	0.82	4.38e-03
STMN4	13128.63	5001.25	-1.39	2.37e-02
STOM	4455.75	8735.73	0.97	4.64e-02
STON1	495.56	1208.95	1.29	3.95e-02
STOX2	5003.46	3110.25	-0.69	4.95e-02
STRN	5483.05	2330.56	-1.23	1.17e-02
STX17	842.14	546.36	-0.62	4.75e-03
STXBP6	2094.32	1268.58	-0.72	4.15e-02
SVEP1	587.42	215.87	-1.44	4.62e-02
SYBU	559.75	1398.11	1.32	4.62e-02
SYNC	271.89	549.95	1.02	3.54e-02
SYT17	701.11	1439.91	1.04	3.07e-02
SYTL4	798.37	2958.35	1.89	4.11e-06
TAB2	2674.12	4520.4	0.76	4.62e-02
TACSTD2	34.01	8.97	-1.88	3.12e-02
TADA2A	882.49	609.2	-0.54	4.45e-02
TAPBP	2254.66	3431.1	0.61	1.54e-02
TAS2R14	159.45	85.49	-0.92	2.59e-03
TBC1D3F	11.68	26.86	1.18	2.44e-02
TBC1D8B	333.66	159.74	-1.07	8.71e-03
TCEANC2	1047.18	554.55	-0.92	3.73e-02
TFCP2	1660.76	1123.34	-0.57	4.02e-03
TFE3	2863.83	4759.23	0.73	1.23e-02
TG	12.1	34.85	1.56	1.76e-02
TGFA	2488.8	1055.08	-1.24	4.71e-02
TGFB2	683.42	2713.04	1.99	1.38e-02
TGIF1	521.25	1011.57	0.96	1.46e-05
THBS2	5192.25	1480.44	-1.81	6.20e-04
TIA1	3687.59	2218.61	-0.73	3.34e-02
TIMM10B	1322.21	960.24	-0.46	3.98e-02
TJP1	13604.27	8143.45	-0.74	8.43e-03
TKT	5406.51	11301.55	1.06	3.88e-03
TLE3	961.42	1833.04	0.93	1.13e-03
TM4SF20	9.81	2.11	-2.4	3.74e-02
TM9SF3	5870.26	4459.08	-0.4	4.25e-02
TMCC3	5217.96	2493.35	-1.07	1.93e-02
TMEFF1	169.81	65.1	-1.39	1.44e-02
TMEFF2	2209.73	982.37	-1.17	3.02e-02
TMEM133	124.43	222.43	0.84	3.55e-02
TMEM150B	7.96	29.47	1.94	5.83e-03
TMEM164	538.77	1097.51	1.03	2.60e-02
TMEM171	41.75	13.87	-1.63	4.58e-03
TMEM176A	480.56	1416.02	1.56	4.80e-03
TMEM176B	565.6	1751.95	1.63	6.00e-03
TMEM206	2371.21	1044.36	-1.18	4.02e-02
TMEM221	41.66	100.19	1.25	3.94e-02
TMEM233	21.25	82.31	1.94	2.32e-02
TMEM30B	52.11	20.22	-1.34	4.97e-02
TMEM38B	704.13	429.07	-0.72	8.37e-03
TMEM51	180.73	350.67	0.96	2.65e-02
TMEM8C	15.38	0.31	-5.27	8.14e-03
TMIE	258.61	631.53	1.29	2.37e-02
TMPPE	66.95	113.95	0.77	4.87e-02
TMPRSS3	9.86	66.54	2.75	4.88e-03
TMTC2	5504.61	2666.43	-1.05	3.64e-02
TNFRSF11B	85.99	356	2.05	2.59e-03
TNFRSF1A	1173.67	2930.65	1.32	3.03e-03
TNFSF13	72.31	162.7	1.17	4.88e-03
TNFSF14	44.65	217.35	2.28	3.98e-03
TOLLIP-AS1	70.21	32.52	-1.09	3.03e-03
TP53INP2	108049.38	32571.08	-1.73	4.92e-02
TP53TG5	1112.47	340.38	-1.71	1.94e-02
TPD52L1	1470.13	4456.25	1.6	2.51e-03
TPR	4223.02	3305.45	-0.35	4.31e-02
TPTE2P5	41.36	23.36	-0.82	4.03e-02
TRAF3IP2	324.37	653.27	1.01	2.12e-02
TRGC1	44.6	10.21	-2.12	1.24e-03
TRIM2	26719.52	12836.87	-1.06	1.64e-02
TRIM63	1.52	11.24	2.85	1.65e-02
TRPM8	5.09	43.43	3.08	1.77e-03
TSC22D1	10362.69	18048.92	0.8	4.56e-02
TSEN15	1483.13	868.66	-0.77	1.59e-02
TSHZ2	619.66	1240.98	1	3.89e-02
TSPAN15	3562.48	1431.6	-1.32	3.41e-02
TSPYL4	3267.74	5141.44	0.65	2.79e-02
TTC39A	21.29	72.06	1.75	2.56e-02
TTL	3915.69	2400.19	-0.71	3.84e-02
TWF1	858.24	642.14	-0.42	2.91e-02
TXNRD1	1512.29	5044.94	1.74	3.16e-02
TYMS	728.56	155.71	-2.23	7.85e-07
UACA	2718.94	1403.06	-0.95	1.49e-02
UBA2	2258.35	1820.65	-0.31	3.73e-02
UBE2B	1393.99	2279.91	0.71	6.41e-03
UBE2D3	5133.11	7061.26	0.46	2.99e-02
UBTD1	397.5	622.94	0.65	2.24e-02
UFM1	2649.36	1794.34	-0.56	2.94e-02
UGCG	561.73	1254.27	1.16	2.59e-03
ULK1	2462.72	3859.94	0.65	4.62e-02
UNC5CL	239.72	106.28	-1.17	3.64e-02
UNG	541.48	1071.34	0.99	6.31e-03
USP12	2463.87	1397.92	-0.82	2.97e-03
USP13	1014.71	632.86	-0.68	2.73e-02
USP16	2794.6	2015	-0.47	3.73e-02
USP32	3072.16	1867.15	-0.72	8.37e-03
UTP20	955.61	638.21	-0.58	2.31e-02
UVRAG	1831.36	1101.4	-0.73	1.72e-02
VAMP7	1747.35	1106.36	-0.66	1.29e-02
VASN	330.28	688.59	1.06	2.04e-02
VGLL4	2252.44	3367.33	0.58	8.80e-03
VHLL	4.29	32.22	2.92	3.21e-02
VIM	11423.01	38146.87	1.74	2.25e-02
VLDLR	2066.56	1040.99	-0.99	4.46e-02
VPS4B	1857.11	915.07	-1.02	2.71e-04
VRK2	1194.24	549.25	-1.12	7.35e-03
VSTM2B	3205.19	1284.47	-1.32	3.50e-02
VSTM4	1686.81	984.8	-0.78	2.33e-02
WDR44	1203.53	804.35	-0.58	1.03e-02
WI2-81516E3.1	171	77.94	-1.14	2.45e-02
WNK1	78712.74	29039.52	-1.44	6.12e-04
WNT2B	676.88	470.52	-0.52	4.54e-02
WNT3	148.71	284.47	0.94	3.55e-02
XBP1	843.84	1800.26	1.09	1.52e-03
XIRP1	15.07	3.29	-2.18	1.23e-02
XPA	822.28	527.86	-0.64	1.61e-02
XXbac-BPGBPG55C20.2	164.51	101.57	-0.69	1.59e-03
YAP1	1323.41	2929.1	1.15	3.80e-02
YBEY	428.47	262.52	-0.71	4.25e-02
YIPF1	544.89	772.89	0.5	3.64e-03
YWHAQ	11910.74	6978.74	-0.77	1.57e-02
ZBTB14	1011.09	611.56	-0.73	1.44e-02
ZBTB7C	210.52	379.09	0.85	4.78e-02
ZCCHC24	26616.39	13204.3	-1.01	1.54e-02
ZCWPW1	851.35	533.86	-0.68	1.63e-02
ZDHHC9	8003.29	3607.96	-1.15	3.26e-02
ZEB2	33696.68	11376.72	-1.57	5.76e-03
ZEB2-AS1	218.38	68.78	-1.67	1.28e-05
ZFP91	4910.75	2897.26	-0.76	4.53e-02
ZFYVE16	5894.85	2251.65	-1.39	3.48e-02
ZFYVE20	3527.27	2265.79	-0.64	1.33e-02
ZGLP1	89.65	199.12	1.15	4.08e-02
ZIC2	754.53	1270.16	0.75	2.18e-02
ZIC5	227.13	384.01	0.76	1.99e-02
ZIK1	113.05	169.48	0.59	2.21e-02
ZKSCAN1	10450.71	5977.25	-0.81	2.56e-02
ZKSCAN2	444.83	321.59	-0.46	1.99e-02
ZMYND11	7445.04	5027.08	-0.57	6.31e-03
ZNF33A	1870.83	1192.21	-0.65	1.92e-03
ZNF365	3266.22	1698.12	-0.94	4.76e-02
ZNF416	78.19	121.95	0.63	1.46e-02
ZNF432	517.92	697.2	0.43	3.09e-02
ZNF516	551.41	1070.31	0.96	3.03e-02
ZNF536	6407.38	2167.64	-1.56	2.37e-02
ZNF547	66.8	167.46	1.34	1.43e-02
ZNF549	318.32	474.72	0.58	3.68e-02
ZNF581	218.3	367.8	0.76	1.18e-02
ZNF608	3122.62	1792	-0.8	3.67e-02
ZNF671	208.19	390.94	0.91	9.78e-03
ZNRF3	690.73	1391.63	1.01	6.32e-03
