# Supplementary material for: Could the Heat Shock Proteins 70 Family Members Exacerbate the Immune Response in Multiple Sclerosis? An in Silico Study
Source: Genes (Basel). 2020 Jun 3;11(6):615. doi: 10.3390/genes11060615 (PMC7348765; doi:10.3390/genes11060615)
Supplement: Supplementary file 1 [file genes-11-00615-s001.zip › Table S3.csv]

Control	Patient	Fold Change	q-Value
ABCC3	43.32	433.99	3.33	1.82e-03
AC004158.3	592.54	221.9	-1.43	3.67e-02
AC073342.12	37.31	12.55	-1.58	1.10e-02
AC093642.3	87.61	45.01	-0.91	2.82e-02
ACY3	88.56	16.67	-2.41	3.05e-02
ADCY10	15.68	47.1	1.59	3.19e-03
ANXA1	661.98	1975.04	1.58	2.66e-08
AQP5	62.61	27.33	-1.23	4.12e-02
AQP6	117.04	36.01	-1.7	2.69e-02
ASIC1	1784.52	913.35	-0.97	9.09e-04
BAG3	1380.02	8178.55	2.57	8.59e-04
BTBD17	91.82	40.2	-1.17	1.35e-02
C1R	629.43	2173.14	1.79	4.23e-03
C1S	785.07	3159.18	2.01	1.78e-05
CD44	1026.84	3866.67	1.91	1.67e-02
CD99	1866.02	3125.1	0.74	1.17e-02
CHI3L2	71.57	1320.48	4.2	8.78e-04
CHORDC1	911.18	2782.88	1.61	4.02e-02
CLEC10A	5.98	21.57	1.85	2.99e-02
CLEC5A	22.5	126.01	2.54	8.78e-04
CPB2-AS1	370.17	113.79	-1.71	1.68e-02
CSPG5	2698.69	1246.05	-1.11	8.59e-04
CTB-36O1.7	15.48	3479.24	7.82	2.36e-03
CTD-2521M24.5	4.7	46.9	3.34	9.34e-03
DCAF4L1	18.44	53.6	1.55	1.19e-02
DNAJB1	3044.28	27711.41	3.19	4.69e-03
EMP1	591.84	1420.33	1.26	6.23e-03
F2R	67.19	134.16	0.98	1.71e-02
FCGR2C	22.14	92.8	2.11	4.23e-03
FCRL5	0.85	25.48	5.08	8.59e-04
GFM1	989.21	657.87	-0.59	4.09e-02
HES5	145.81	25.74	-2.5	1.01e-02
HIST1H3D	5.73	27.67	2.38	2.50e-02
HLA-DQB1	143.49	643.5	2.17	4.96e-02
HMOX1	295.91	1038.12	1.82	4.57e-02
HSPA1A	2741.64	21590.48	2.98	7.50e-03
HSPA1B	2504.61	20344.57	3.02	3.19e-03
HSPB1	4230.46	21515.2	2.35	7.50e-03
IARS2	1616.15	1087.79	-0.57	8.56e-03
IER5L	382.03	1081.75	1.5	9.07e-03
IGHG1	16.62	2810.85	7.4	7.87e-13
IGHG2	2.81	54.58	4.18	8.78e-04
IGHG3	4.55	316.58	6.06	1.75e-10
IGHGP	1.98	206.01	6.69	3.68e-06
IGHJ4	1.29	26.94	4.25	8.78e-04
IGHJ5	0.16	17.34	6.01	2.10e-03
IGHJ6	0.37	16.16	5.33	7.07e-03
IGHV1-69	0.15	10.72	5.31	1.99e-02
IGHV2-5	0	9.34	5.58	2.39e-03
IGHV2-70	0	16.76	6.52	7.30e-03
IGHV3-15	0.48	9.1	4.02	1.56e-02
IGHV3-21	0.15	6.15	4.48	1.28e-02
IGHV3-23	1.49	59.7	5.73	3.58e-05
IGHV3-48	0.63	8.37	3.55	4.36e-02
IGHV3-7	0.92	23.23	4.49	1.19e-02
IGHV3-9	0.39	13.16	5.62	1.01e-02
IGHV4-31	0.31	23.6	5.88	2.98e-02
IGHV4-39	0.47	78.41	7.14	4.51e-05
IGKJ5	0.55	10.78	4.71	1.59e-02
IGKV1-9	0	13.64	6.24	3.19e-03
IGKV3-11	0.61	49.31	6.11	2.09e-04
IGKV3-20	0.77	19.12	4.47	2.13e-02
IGKV4-1	0.52	75.44	7.04	2.98e-05
IGLC2	0.69	29.4	5.68	2.09e-04
IGLC3	1.32	77.14	6.38	1.78e-05
IGLC7	0.16	131.9	8.92	8.78e-04
IGLV1-40	0.15	15.54	5.85	7.09e-03
IGLV2-11	0.15	23.27	6.43	1.00e-03
IGLV2-14	0.21	6.34	4.59	4.09e-02
IGLV2-23	0.63	22.06	5.13	2.02e-02
IGLV2-8	0.16	14.66	5.74	1.28e-03
IGLV3-1	1.38	42.01	4.79	3.19e-03
IGLV3-21	0	24.4	7.07	3.58e-05
IL21R	10.4	112.12	3.42	1.92e-02
ILF3	5265.23	4242.93	-0.31	2.69e-02
LINC01094	276.54	894.57	1.69	3.75e-03
LINC01146	0.52	16.15	4.84	2.09e-02
LMOD3	26.98	9.1	-1.64	2.09e-02
LTA	6.53	38.45	2.6	1.71e-02
MAFB	226.5	1009.38	2.16	1.45e-02
MS4A6A	154.19	919.16	2.58	8.41e-03
MXD1	463.25	797.57	0.78	4.84e-02
MZB1	4.86	33.66	2.8	2.39e-03
NNMT	59.39	362.04	2.6	1.46e-03
NODAL	14.27	2.88	-2.22	4.53e-02
NUPR1	1366.97	3440.08	1.33	3.00e-03
OLFML2B	127.88	317.01	1.32	1.76e-02
RARRES3	279.87	573.93	1.04	4.82e-03
RFTN1	488.64	896.23	0.88	1.45e-02
RP1-111D6.3	174.27	474.25	1.44	4.09e-02
RP11-296I10.6	139.66	246.86	0.83	2.59e-02
RP11-483P21.2	2.81	14.44	2.37	1.82e-02
RP11-512M8.3	15.85	41.98	1.39	7.09e-03
RP11-6I2.3	3.68	14.98	2.07	1.72e-02
RP11-94L15.2	23.74	69.67	1.57	3.19e-03
SECTM1	31.98	144.57	2.2	3.80e-02
SERPINA3	29.23	243.33	3.05	9.09e-04
SERPINA5	48.87	215.72	2.15	6.34e-04
SERPINH1	959.05	7667.37	3	4.09e-02
SFN	17.25	181.65	3.39	4.96e-02
SLAMF7	3.44	20.88	2.46	8.78e-04
SLAMF8	27.47	170.11	2.68	1.53e-02
SLC25A5-AS1	90.3	53.84	-0.77	4.36e-02
SLC6A1	6425.76	2220	-1.53	7.10e-03
SLPI	20.61	280.5	3.77	1.57e-02
SNORD14E	7	31.6	2.19	1.74e-02
SNRPA	622.96	876.91	0.49	1.74e-02
SNX22	1445.22	502.33	-1.53	2.13e-02
STX17	463.48	305.89	-0.59	3.95e-02
TGIF1	293.4	496.72	0.76	1.50e-02
TNFRSF11B	49.04	201.32	2.05	2.36e-03
TNFSF14	20.79	187.28	3.21	8.59e-04
ZC3H3	608.96	838.69	0.46	2.12e-04
ZNF469	961.17	408.42	-1.23	1.19e-02
