# Supplementary material for: Could the Heat Shock Proteins 70 Family Members Exacerbate the Immune Response in Multiple Sclerosis? An in Silico Study
Source: Genes (Basel). 2020 Jun 3;11(6):615. doi: 10.3390/genes11060615 (PMC7348765; doi:10.3390/genes11060615)
Supplement: Supplementary file 1 [file genes-11-00615-s001.zip › Table S4.csv]

Control	Patient	Fold Change	q-Value
AADAT	536.51	310.52	-0.79	2.45e-02
AATK	14751.1	4627.58	-1.67	2.62e-02
ABCA2	72374.71	25640.67	-1.5	2.36e-03
ABCC3	418.41	3424.62	3.03	1.22e-03
ABHD17B	1542.33	708.25	-1.12	1.21e-02
ABHD3	507.65	1084.8	1.1	4.30e-02
ABHD6	1846.57	1040.05	-0.83	4.20e-03
ABRACL	127.42	186.85	0.56	4.03e-02
ABTB2	1961.07	736.96	-1.41	2.78e-03
AC002456.2	28.79	69.94	1.3	4.16e-02
AC004158.2	42.39	21.74	-0.94	4.89e-02
AC004158.3	577.65	179.15	-1.69	4.68e-03
AC004466.1	183.49	75.39	-1.3	6.36e-04
AC006262.6	176.26	95.85	-0.88	1.78e-02
AC006946.16	130.29	82.52	-0.67	4.73e-02
AC007566.10	432.2	216.06	-1	1.58e-04
AC008060.7	96.86	9.49	-3.33	2.60e-03
AC008991.1	18.56	3.47	-2.39	1.06e-02
AC009041.2	15.93	5.17	-1.54	3.06e-02
AC009110.1	31.39	0.49	-6.33	9.20e-07
AC009336.24	31.13	6.39	-2.4	3.86e-02
AC010729.2	19.82	4.1	-2.26	3.22e-02
AC011242.6	31	14.66	-1.13	2.44e-02
AC012593.1	51.93	7.39	-2.89	5.09e-09
AC016735.1	7.67	1.71	-2.47	4.67e-02
AC016735.2	34.51	15.18	-1.2	1.64e-02
AC016757.3	238.66	127.65	-0.91	1.57e-02
AC018647.3	903.01	109.1	-3.06	4.56e-04
AC020947.2	12.93	4.26	-1.65	4.90e-02
AC027612.4	14.49	1.2	-3.9	3.99e-02
AC062021.1	24.78	3.66	-2.76	2.88e-04
AC068535.2	25.36	6.78	-1.91	3.04e-02
AC072052.7	17.99	5.47	-1.73	3.13e-02
AC073342.12	80.63	16.22	-2.36	1.22e-03
AC074286.1	202.06	131.1	-0.63	4.12e-03
AC079776.2	33.41	2.92	-3.67	3.47e-04
AC087393.1	128.28	63.61	-1	7.32e-03
AC091133.1	107.33	52.47	-1.04	1.23e-02
AC093590.1	116.61	16.87	-2.83	1.41e-02
AC096579.7	12.7	54.66	2.16	3.91e-02
AC103563.2	0.15	10.39	5.2	3.57e-02
AC103563.8	21.44	7.94	-1.5	2.76e-02
AC105053.4	98.59	34.23	-1.53	2.55e-04
AC108448.2	3.92	20.56	2.39	2.05e-02
AC131097.4	40.74	15.91	-1.35	3.97e-02
AC144652.1	402.66	150.1	-1.43	5.21e-03
ACACA	4125.42	3276.94	-0.33	1.53e-02
ACP6	598.33	976.78	0.71	1.94e-02
ACRC	186.16	704.44	1.92	2.82e-03
ACSBG2	15.82	55.69	1.81	2.31e-02
ACTN1	3674.39	6174.59	0.75	4.85e-02
ACTN2	2557.45	1001.66	-1.35	2.22e-02
ACTRT3	40.74	215.77	2.4	7.71e-03
ACY3	218.26	22.89	-3.27	1.07e-04
ADAM10	3508.65	2416.04	-0.54	1.97e-02
ADAMTS12	166.91	75.81	-1.14	1.55e-02
ADAMTS14	260.66	73.57	-1.82	2.57e-02
ADAMTS4	5165.85	1643.94	-1.65	3.54e-02
ADARB2	2929.3	876.02	-1.74	1.25e-02
ADARB2-AS1	246.17	5.76	-5.48	3.38e-04
ADC	1180.63	537.26	-1.14	6.93e-03
ADCK1	636.96	402.03	-0.66	4.43e-02
ADCY10	15.53	35.71	1.26	1.38e-02
ADCY7	1400.37	2440.36	0.8	4.05e-02
ADH1A	0.2	6.01	4.36	1.26e-02
ADO	2122.53	994.39	-1.09	3.03e-03
ADORA1	1972.34	754.42	-1.39	6.75e-06
ADRB1	110.25	164.13	0.59	7.23e-03
AF001548.5	324.23	98.95	-1.72	4.77e-04
AF186192.5	188.42	97.14	-0.96	2.42e-02
AFMID	1827.39	661.98	-1.47	1.29e-02
AGAP1	7546.14	4265.1	-0.82	2.06e-02
AGMO	33.96	10.13	-1.82	6.62e-03
AGPAT2	404.51	649.45	0.69	1.99e-02
AGPAT4	6349.35	2191.49	-1.53	3.30e-05
AGPS	1709.82	1019.97	-0.74	2.34e-03
AGTPBP1	2489.49	1089.34	-1.19	2.77e-03
AIF1L	9998.76	3612.03	-1.47	1.73e-02
AK5	3028.76	1340.41	-1.18	1.55e-02
AKAP13	3156.72	5051.3	0.68	1.51e-03
AL121656.5	8.39	1.54	-2.61	2.07e-02
ALCAM	7361.77	3962.39	-0.89	3.00e-03
ALOX15	23.2	181.78	2.96	4.60e-03
ALPK1	569.95	1269.89	1.16	2.48e-02
ALPK2	2.55	20.51	2.96	1.10e-02
ALS2CR11	72.29	21.87	-1.72	3.01e-03
AMN1	924.73	650.54	-0.51	4.36e-02
AMOTL2	3203.77	1749.41	-0.87	5.91e-03
AMPD1	0	16.36	6.43	2.86e-04
AMZ1	269.17	111.75	-1.27	7.82e-03
ANAPC5	6184.43	4082.11	-0.6	1.07e-02
ANGPTL2	1406.2	648.5	-1.12	3.44e-02
ANKH	5300.21	3894.25	-0.44	2.70e-02
ANKIB1	4657.73	3461.1	-0.43	2.63e-02
ANKRD37	418.13	959.41	1.2	2.22e-02
ANKRD65	864.32	452.95	-0.93	2.83e-02
ANKS1B	5844.36	2383.58	-1.29	2.21e-02
ANO7	167.89	81.53	-1.05	2.21e-03
ANO9	47.69	124.46	1.38	3.09e-02
ANXA1	3708.67	11021.19	1.57	1.57e-02
ANXA13	105.21	27.72	-1.94	2.68e-02
AP000282.2	33.98	7.2	-2.37	4.95e-03
AP000345.1	13.66	40.57	1.55	2.19e-03
AP000439.1	49.98	10.86	-2.15	1.68e-02
AP001505.9	50.08	8.11	-2.7	7.37e-03
AP002954.3	231.12	92.69	-1.33	1.21e-04
AP003039.3	326.12	65.6	-2.32	2.32e-02
APBA2	5301.48	2667.16	-0.99	1.98e-04
APBB1	9304.92	5598.36	-0.73	8.42e-04
APBB2	5203.71	1991.74	-1.39	2.03e-03
APLP1	46671.09	15597.17	-1.58	1.73e-02
APOC1	632.2	1611.56	1.35	4.51e-03
APOE	31516.26	47832.89	0.6	3.86e-02
APOL2	1488.5	2143.49	0.53	2.43e-02
APOL6	1184.02	2020.18	0.77	5.47e-03
AQP6	91.97	28.97	-1.69	1.44e-03
ARHGAP21	13580.33	8536.59	-0.67	2.59e-02
ARHGAP22	2022.33	953.9	-1.09	3.99e-02
ARHGAP23	12994.02	5451.55	-1.25	1.02e-02
ARHGAP26	2240.03	3126.86	0.48	4.07e-02
ARHGAP33	4501.62	2122.72	-1.09	2.42e-04
ARHGEF16	306.34	125.6	-1.29	4.52e-02
ARHGEF37	4944.99	1986.51	-1.32	1.41e-03
ARL8A	6089.52	3973.03	-0.62	6.37e-03
ARNT2	10496.41	7979.25	-0.4	2.49e-02
ARNTL	799.92	1260.2	0.66	2.04e-02
ARSI	199.4	76.36	-1.39	1.48e-02
ASB1	3157.41	2242.91	-0.49	8.27e-03
ASB5	50.51	12.04	-2.05	1.49e-02
ASCL1	975.27	434.61	-1.17	2.97e-05
ASIC3	1271.3	823.59	-0.63	2.19e-02
ASPA	3739.31	1239.88	-1.59	2.29e-02
ASPM	5.93	23.78	2.05	2.59e-02
ASUN	1256.71	729.69	-0.79	2.93e-03
ATG14	1325.97	892.5	-0.57	3.76e-02
ATG3	2309.91	1601.05	-0.53	4.93e-02
ATG4C	1060.74	624.39	-0.76	2.65e-02
ATOH8	2021.41	6752.96	1.74	3.89e-02
ATP10B	1462.85	230.92	-2.67	2.57e-04
ATP11A	4501.43	2651.46	-0.76	2.71e-02
ATP6V0A4	26.38	11.25	-1.27	4.52e-02
ATP7B	348.77	490.18	0.49	2.83e-02
ATP8A1	7096.36	3015.24	-1.24	2.96e-02
B3GAT1	14781.26	5188.7	-1.51	1.35e-02
B4GALT5	1552.63	2272.16	0.55	1.53e-02
BACE1	13689.43	4550.34	-1.59	3.46e-05
BAG3	4262.38	19297.23	2.18	2.09e-03
BAIAP2	1568.68	2845.86	0.86	9.04e-03
BBIP1	1432.38	1017.91	-0.49	1.60e-03
BBS1	163.36	242.51	0.56	3.46e-02
BCAN	11608.25	5398.19	-1.1	6.40e-05
BCAP29	2407.54	1720.26	-0.48	2.89e-02
BCHE	416.52	195.85	-1.08	1.08e-04
BCL10	233.04	378.67	0.71	4.26e-02
BCL2L11	409.3	618.99	0.6	1.60e-02
BDNF-AS	610.96	240.46	-1.35	4.73e-03
BIN3	737.11	1040.59	0.5	4.29e-02
BMF	225.36	472.25	1.07	4.26e-02
BMP7	3393.92	1865.68	-0.86	4.30e-02
BMP8A	90.35	21.33	-2.09	1.48e-03
BMP8B	182.9	96.58	-0.93	4.99e-02
BMPR1A	635.65	979.3	0.62	4.39e-02
BPIFB4	1.33	91.73	6.08	1.79e-02
BPNT1	642.14	465.63	-0.47	2.40e-02
BTBD16	144.21	21.19	-2.78	2.03e-03
BTBD3	3324.17	2093.36	-0.67	2.86e-02
BTN2A3P	66.56	212.93	1.68	8.87e-03
BTN3A3	482.63	694.58	0.53	1.26e-02
C10orf128	1206.1	476.69	-1.34	2.68e-02
C10orf90	1095.73	308.97	-1.83	7.92e-03
C11orf24	1124.69	648.06	-0.8	2.35e-02
C11orf65	55.25	26.7	-1.04	1.58e-02
C11orf95	951.92	1377.01	0.53	2.42e-02
C12orf76	2320.47	1297.87	-0.84	3.02e-03
C14orf180	35.99	4.2	-3.06	2.18e-02
C16orf70	1145.31	766.03	-0.58	3.94e-02
C18orf54	304.02	160.34	-0.92	1.61e-02
C18orf56	89.69	21.27	-2.12	6.56e-06
C19orf10	853.22	1227.59	0.53	1.84e-02
C19orf45	90.43	26.6	-1.78	2.76e-04
C1R	2338.13	6416.32	1.46	3.64e-03
C1S	4184.18	11917.66	1.51	4.52e-02
C1orf172	0.2	12.17	5.37	7.49e-03
C1orf63	5301.85	2886.1	-0.88	1.71e-02
C20orf112	2966.1	1689.36	-0.81	2.59e-04
C21orf37	329.19	17.75	-4.25	5.80e-06
C21orf91	2460.9	1061.07	-1.21	1.05e-03
C2CD4A	24.82	121.63	2.27	1.21e-02
C2CD4D	100.05	29.12	-1.8	8.15e-04
C2orf82	2951.11	1278.88	-1.21	5.63e-03
C2orf88	1671.2	870.73	-0.94	3.94e-02
C4orf22	96.59	38.04	-1.36	1.24e-03
C4orf27	600.48	409.86	-0.55	1.39e-02
C5orf30	1120.06	773.1	-0.54	1.85e-02
C5orf64	292.91	41.33	-2.84	3.97e-04
C6orf183	70.2	39.7	-0.82	2.81e-02
C8orf46	4876.24	1848.76	-1.4	6.66e-04
C9orf139	69.74	18.05	-1.95	5.69e-03
C9orf170	51.77	14	-1.87	3.01e-03
CA14	719.31	103.24	-2.81	8.49e-06
CABYR	325.8	161.21	-1.01	4.54e-02
CADM2	3544.64	1931.92	-0.88	2.63e-02
CADM4	9818.84	5288.85	-0.89	2.97e-04
CALML3	0.67	8.96	3.5	1.60e-02
CAPN3	701.64	218.68	-1.69	3.24e-03
CAPN9	94.98	35.49	-1.43	2.29e-02
CARNS1	20764.98	2048.2	-3.34	1.38e-03
CASP1	331.88	778.72	1.23	2.63e-02
CASP5	5.52	27.41	2.3	7.04e-03
CASP7	483.78	972.41	1.01	4.81e-02
CASZ1	266.03	456.53	0.78	1.20e-02
CBLC	1.45	21.51	3.76	1.69e-03
CBR1	6454.01	3444.35	-0.91	1.29e-02
CCDC102B	258.71	141.51	-0.87	8.41e-03
CCDC13-AS1	157.1	24.33	-2.72	6.65e-03
CCDC150	83.48	27.92	-1.59	3.25e-03
CCDC162P	138.77	69.55	-0.99	3.14e-02
CCDC42B	565.75	257.25	-1.14	2.90e-04
CCDC78	721.98	308.25	-1.23	4.38e-02
CCDC90B	1957.07	1399.36	-0.48	5.70e-03
CCDC97	1332.04	1029.34	-0.37	2.88e-03
CCL20	3.06	32.16	3.4	5.21e-03
CCNB3	123.27	33.42	-1.88	7.90e-03
CCNE2	582.47	103.1	-2.51	6.47e-05
CCNI2	140.73	44.06	-1.68	1.51e-03
CCNO	49.01	116.35	1.24	4.92e-02
CCR2	16.41	57.74	1.84	4.26e-02
CCSAP	1816.39	1326.97	-0.45	3.03e-03
CCT8	1798.84	2753.02	0.61	4.69e-03
CD163	1295.14	5633.34	2.12	4.93e-02
CD163L1	28.04	71.67	1.4	1.78e-03
CD27	19.6	76.13	1.96	2.37e-04
CD300LF	58.56	159.39	1.45	3.46e-02
CD59	8141.8	11954.97	0.55	2.58e-03
CD79A	9.29	210.76	4.48	1.31e-11
CDC42EP1	6627.27	3160.74	-1.07	8.50e-04
CDC42EP2	1058.13	362.63	-1.55	5.39e-03
CDCA7L	192.76	97.02	-1	3.90e-03
CDCP1	66.21	222.48	1.74	1.06e-02
CDK18	30175.91	6962.93	-2.12	2.21e-03
CDK19	3431.16	1718.41	-1	1.50e-02
CDKL2	590.51	366.69	-0.69	5.10e-03
CDKN1C	4831.51	1652.15	-1.55	1.04e-02
CDKN2A	62.09	217.49	1.8	9.92e-04
CDKN2B	261.6	954.43	1.87	9.24e-04
CDKN2B-AS1	10.65	32.27	1.57	3.22e-02
CDR2L	3006.77	1217.54	-1.3	4.33e-03
CELF1	4235.3	5558.91	0.39	2.62e-02
CELSR2	11455.65	6209.49	-0.88	1.73e-05
CEP170	2096.7	1354.1	-0.63	2.03e-03
CEP192	1538.6	949.82	-0.7	1.55e-02
CEP85	1058.49	560.96	-0.92	4.02e-02
CERCAM	34909.21	6084.61	-2.52	4.54e-03
CES1P1	1.48	10.09	2.66	3.48e-02
CFD	91.09	208.21	1.19	2.95e-02
CFL2	3675.15	2424.66	-0.6	5.69e-03
CGA	13.87	286.75	4.36	6.06e-03
CHAC1	145.96	597	2.03	2.27e-02
CHAD	178.04	65.43	-1.45	4.37e-02
CHADL	2518.28	714.78	-1.82	1.87e-02
CHD1L	1818.1	1104.79	-0.72	8.78e-03
CHEK2	90.5	172.31	0.93	6.50e-03
CHI3L1	4409.35	24540.52	2.48	2.41e-02
CHMP2B	2157.99	1323.43	-0.7	3.25e-02
CHN2	2150.48	795.71	-1.43	2.83e-02
CHORDC1	1590.66	4536.93	1.51	5.53e-03
CHP2	84.21	21.36	-2.02	4.99e-02
CHPT1	1814.25	2728.83	0.59	3.14e-02
CHRNA4	1213.65	413.8	-1.55	1.06e-03
CISH	106.32	343.36	1.69	1.53e-02
CKMT2	299.46	115.06	-1.39	1.36e-02
CLASP2	10672.64	5705.51	-0.9	4.07e-10
CLCN4	3919.53	2042.39	-0.94	6.97e-07
CLDN11	11123.93	4790.93	-1.22	3.15e-02
CLDN12	935.69	1954.83	1.06	5.80e-03
CLDND1	28295.87	9974.15	-1.5	1.36e-02
CLEC9A	158.53	46.02	-1.76	3.72e-10
CLMP	202.17	109.73	-0.87	3.75e-02
CLN8	4061.06	2309.9	-0.81	1.05e-02
CMTM5	3136.22	557.72	-2.49	3.21e-04
CNP	52959.05	11623.29	-2.19	1.02e-04
CNTN2	35618.04	8808.32	-2.02	3.36e-02
CNTNAP4	8129.67	1582.26	-2.36	2.09e-03
COL11A2	1188.81	643.49	-0.89	2.62e-02
COL16A1	14711.73	6004.92	-1.29	1.31e-04
COL1A2	2634.51	4601.35	0.8	4.86e-02
COL20A1	534.64	205.18	-1.38	2.05e-02
COL4A5	5717.89	2302.33	-1.31	4.17e-06
COL8A1	1642.25	3532.59	1.11	2.60e-07
COL9A1	1041.98	323.32	-1.69	9.21e-03
COL9A2	6841.84	2335.8	-1.55	2.31e-03
COL9A3	4017.74	1201.07	-1.74	1.06e-02
COMMD2	1025.02	751.6	-0.45	3.94e-03
CORIN	34.26	108.85	1.67	4.99e-02
CORO2B	6957.47	2656.2	-1.39	1.59e-03
COX4I2	63.45	23.77	-1.41	3.60e-02
CP	4352.44	10737.9	1.3	2.95e-02
CPA2	122.43	16.56	-2.91	8.49e-06
CPB2-AS1	529.84	98.83	-2.43	3.47e-04
CPEB1	601.56	346.06	-0.8	2.91e-02
CPNE2	4488.46	2691.2	-0.74	3.36e-02
CPOX	2031.33	972.43	-1.06	1.73e-02
CPPED1	1132.42	568.37	-0.99	9.10e-04
CREB5	2281.3	946.47	-1.27	1.29e-07
CRELD1	2286.6	4170.23	0.87	6.53e-03
CSAG1	19.09	7.34	-1.35	4.61e-02
CSNK2A2	1753.98	2209.72	0.33	4.30e-02
CST2	1.41	35.8	4.65	8.77e-03
CSTF2T	1655.25	1209.23	-0.45	1.96e-02
CTB-109A12.1	93.15	5.45	-4.11	3.87e-05
CTB-147C22.8	22.81	2.09	-3.59	5.14e-05
CTB-175P5.4	31.4	11.01	-1.53	4.23e-02
CTB-178M22.2	32.95	14.31	-1.27	1.18e-02
CTB-36O1.7	6.06	2003.96	8.39	6.61e-05
CTB-47B11.3	37.4	2.68	-3.8	1.08e-03
CTC-255N20.1	19.38	51.07	1.36	3.17e-03
CTC-260E6.6	33.33	14.25	-1.24	2.36e-02
CTC-459I6.1	67.58	17.89	-1.92	4.79e-02
CTC-525D6.1	24.82	5.68	-2.08	8.72e-03
CTC-525D6.2	6.92	0.49	-4.16	4.02e-03
CTC-529P8.1	104.2	17.84	-2.59	3.76e-03
CTD-2049O4.1	341.35	68.71	-2.32	1.08e-02
CTD-2058B24.2	24.68	5.89	-2.2	2.97e-02
CTD-2058B24.3	67.02	10.09	-2.84	8.42e-04
CTD-2175A23.1	16.1	0.45	-4.89	3.67e-04
CTD-2195M15.1	69.05	23.97	-1.52	2.07e-03
CTD-2260A17.2	144.54	81.72	-0.83	4.36e-03
CTD-2269F5.1	42.82	13.02	-1.76	5.91e-03
CTD-2521M24.5	4.63	63.82	3.8	4.90e-04
CTD-2554C21.2	118.67	71.88	-0.72	4.01e-02
CTD-2554C21.3	280.36	152.71	-0.88	2.27e-03
CTD-2571L23.9	2.64	21.16	3.07	1.79e-02
CTD-2587H19.2	468.31	273.57	-0.78	2.62e-02
CTD-3049M7.1	69.09	28.58	-1.27	3.87e-02
CTD-3064H18.1	137.31	87.12	-0.66	3.04e-02
CTD-3220F14.1	19.09	8.13	-1.31	3.09e-02
CTD-3224K15.2	10.21	2.61	-2.08	2.63e-02
CTNNA3	3476.95	836.65	-2.06	5.11e-03
CTSB	13960.93	26669.15	0.93	4.79e-03
CTSC	1104.62	2565.89	1.22	3.51e-03
CTSV	87.7	21.3	-2.08	1.38e-02
CTSZ	3203.01	4867.31	0.6	3.96e-02
CTTNBP2	1828.85	1066.48	-0.78	3.30e-03
CUEDC1	3193.24	1677	-0.93	2.08e-05
CXADR	1083.21	532.01	-1.03	4.24e-08
CYB5R2	958.22	131.88	-2.87	1.54e-05
CYCSP55	22.18	5.99	-2.02	2.51e-02
CYP4B1	73.65	369.69	2.33	1.29e-02
CYP7B1	473.22	270.02	-0.81	4.14e-02
CYTH1	5448.51	2904.27	-0.91	1.97e-03
DAAM2	29535.38	11541.81	-1.36	1.48e-02
DACT3	4027.83	1903.49	-1.08	1.88e-05
DACT3-AS1	38.85	10.77	-1.87	1.60e-04
DAPK2	883.81	262.63	-1.75	5.69e-03
DBNDD2	840.19	286.23	-1.56	1.31e-03
DDX43	81.63	25.35	-1.71	1.80e-02
DEDD2	919.24	2694.43	1.55	1.84e-02
DENND2D	141.77	308.76	1.12	2.64e-02
DEPDC7	149.96	55.06	-1.47	2.62e-02
DERL2	790.59	1065.81	0.43	4.56e-02
DERL3	149.57	337.32	1.17	8.32e-07
DESI1	2983.93	2259.66	-0.4	2.41e-02
DHCR24	24579.47	9997.08	-1.3	6.00e-03
DHFRL1	807.43	455.12	-0.83	5.91e-03
DHRS3	1160.43	2249.11	0.95	4.07e-06
DHRS4-AS1	932.32	654.64	-0.51	5.84e-03
DIP2B	6999.59	3512.89	-0.99	5.91e-03
DISP1	342.08	545.03	0.67	2.97e-02
DKFZP761K2322	1812.53	553.85	-1.71	2.34e-02
DLG2	4372.36	1936.43	-1.18	1.12e-02
DMBT1	239.24	33.03	-2.86	2.90e-04
DMRT2	198.61	44.52	-2.17	8.27e-03
DNAH17	2786.91	527.81	-2.4	1.57e-02
DNAH17-AS1	93.17	8.15	-3.53	4.23e-04
DNAJA1	7614.27	14682.11	0.95	4.98e-02
DNAJB1	10228.74	53896.13	2.4	5.85e-03
DNAJB4	1719.2	3815.64	1.15	2.83e-02
DNAJC5B	1.45	16.09	3.63	2.03e-02
DNAJC6	9327.13	5549.78	-0.75	2.71e-02
DOCK1	6539.44	3983.18	-0.72	2.28e-02
DOCK10	5081.01	2509.65	-1.02	4.00e-04
DOCK3	3746.48	2381.94	-0.65	6.57e-03
DOHH	1830.48	730.63	-1.33	2.82e-03
DOLPP1	641.51	463.28	-0.47	2.37e-02
DPY19L1P2	10.21	2.33	-2.24	1.18e-02
DPYSL2	32413.52	24844.29	-0.38	2.85e-02
DPYSL4	1766.29	1028.48	-0.78	1.80e-02
DPYSL5	11346.02	2864.37	-1.99	6.74e-03
DSCAML1	2147.85	618.45	-1.8	3.93e-04
DSEL	2125.52	1401.33	-0.6	4.51e-02
DTNB	1731.68	935.89	-0.89	1.06e-02
DTX3L	794.28	1367.21	0.79	1.65e-02
DTX4	3420.51	1391.11	-1.3	3.24e-02
DUSP4	226.03	544.02	1.27	2.76e-02
EDIL3	13239.81	3575.72	-1.89	2.98e-03
EDN3	898.89	3698.82	2.04	1.94e-02
EEF1A1P5	12.65	28.62	1.22	1.84e-02
EEPD1	868.8	447.31	-0.96	1.58e-03
EFHD1	13588.57	6650.01	-1.03	4.52e-02
EFS	4436.34	1635.75	-1.44	7.43e-05
EIF2AK4	1809.72	2321.07	0.36	2.43e-02
ELMO1	5158.26	2382.8	-1.11	3.24e-02
ELOVL1	5504.81	1686.36	-1.71	1.55e-04
ELOVL6	1442.92	664.85	-1.12	9.15e-07
EML1	1597.26	840.86	-0.92	2.37e-04
EML2	5166.76	2712.68	-0.93	2.75e-02
ENOPH1	3031.75	1881.1	-0.69	2.03e-02
ENPP2	15807.26	3483.19	-2.18	3.16e-03
ENPP4	3259.89	1719.32	-0.92	1.08e-03
ENPP6	2887	653.14	-2.15	5.24e-05
ENTPD1-AS1	256.97	174.93	-0.56	2.89e-02
ENTPD5	1042.99	624.23	-0.74	4.94e-02
EPHB2	1021.33	496.02	-1.04	1.80e-02
EPN2	6999.98	3405.98	-1.04	6.99e-07
EPO	2.21	16.55	2.84	3.27e-03
EPS8L1	29.6	184.31	2.65	1.50e-02
ERBB3	7108.47	1740.62	-2.03	2.47e-02
ERGIC1	3384.7	4471.12	0.4	4.52e-02
ERMN	30275.87	5147.99	-2.56	3.89e-02
ERMP1	2784.66	1307.41	-1.09	2.45e-04
ERN1	517.94	862.21	0.74	1.84e-04
ESRP1	2.44	41.89	4.03	1.45e-02
ETFB	1182.74	869.64	-0.44	4.22e-02
ETV4	79.62	199.36	1.33	1.61e-02
ETV6	685.56	1212.24	0.82	1.87e-02
EVC2	107.57	301.45	1.48	1.11e-02
EVI2A	2469.12	920.99	-1.42	2.40e-02
EVI5L	4212.13	2248.89	-0.91	3.69e-03
EXD1	20.16	3.9	-2.26	1.97e-02
FA2H	7541.05	1452.71	-2.38	2.41e-02
FAAH	1870.93	724.87	-1.37	2.37e-03
FAIM	690.53	452.57	-0.61	4.29e-02
FAM107B	7211.68	2331.49	-1.63	4.17e-04
FAM115C	44.47	120.34	1.43	5.46e-04
FAM124A	3429.07	889.52	-1.95	6.03e-04
FAM131B	4019.53	1312.31	-1.62	1.36e-03
FAM131C	543.07	138.94	-1.97	6.93e-03
FAM13A	1042.86	1667.58	0.68	5.60e-03
FAM13C	3327.06	1104.09	-1.59	1.46e-05
FAM159A	82.64	160.28	0.96	3.03e-02
FAM171A1	8420.6	4278.96	-0.98	2.18e-05
FAM178A	3552.92	2375.57	-0.58	9.65e-03
FAM178B	304	74.78	-2.03	2.44e-03
FAM188A	999.12	678.45	-0.56	3.11e-02
FAM196B	83.66	24.65	-1.77	6.18e-03
FAM19A4	224.86	68.57	-1.72	1.78e-02
FAM201A	374.1	128.35	-1.55	2.93e-03
FAM20A	370.84	1137.18	1.62	2.44e-02
FAM26F	51.2	108.64	1.11	2.21e-03
FAM27E2	4.82	14.64	1.7	3.81e-02
FAM46A	1029.26	3445.86	1.74	5.03e-03
FAM46C	122.38	405.14	1.72	1.77e-03
FAM53A	135.47	47.51	-1.5	2.27e-05
FAM53B-AS1	15.95	2.97	-2.62	4.30e-02
FAM63A	3480.72	1563.16	-1.16	1.13e-04
FAM73A	2145.9	1169.71	-0.87	2.97e-04
FAM83A-AS1	1.76	26.46	3.87	2.67e-04
FAM83E	7.61	57.68	2.89	1.70e-02
FAR1	4795.47	2769.94	-0.79	7.06e-04
FARP2	2044.16	1310.83	-0.64	1.68e-04
FAXDC2	5918.39	3020.38	-0.97	4.59e-03
FBXO31	1588.43	2702.54	0.77	1.49e-03
FBXO7	5107.83	3563.26	-0.52	2.36e-02
FCHO1	2402.12	1188.37	-1.02	9.69e-03
FCN3	43.91	223.63	2.36	3.71e-04
FCRL2	2.84	35.85	3.59	1.22e-03
FCRL5	3.64	234.89	5.93	2.10e-11
FECH	777.29	486.12	-0.68	1.51e-02
FER1L4	271.55	766.09	1.49	1.31e-03
FERMT1	312.39	136.36	-1.2	4.99e-03
FERMT3	342.64	880.09	1.36	2.37e-02
FEZ1	21499.04	8792.7	-1.29	3.84e-07
FGFR2	8801.28	3245.22	-1.44	4.16e-04
FHDC1	202.11	393.52	0.97	4.29e-02
FHIT	531	302.9	-0.81	1.76e-02
FIS1	4532.96	2745.78	-0.72	3.37e-02
FKBP4	4427.9	11596.14	1.39	2.63e-02
FLNB	8514.83	5260.91	-0.69	1.70e-02
FLOT2	2604.13	3924.21	0.59	3.46e-02
FMNL2	24317.88	10623.42	-1.19	2.51e-04
FMO6P	0.74	20.93	4.98	3.70e-02
FN3K	5092.5	3130.65	-0.7	1.36e-02
FN3KRP	1843.33	1273.55	-0.53	1.54e-02
FNBP1	7960.3	5580.05	-0.51	3.24e-03
FNBP1P1	295.16	118.75	-1.31	1.84e-04
FNDC3B	893.96	1394.88	0.64	1.88e-04
FNTB	1673.26	651.85	-1.36	1.90e-03
FOLH1	1424.48	206.31	-2.79	1.86e-02
FOXA1	4.65	73.59	3.97	7.75e-03
FOXN2	1560.11	755.23	-1.05	1.08e-02
FRMD4B	2364.45	914.83	-1.37	6.09e-03
FRYL	6049.1	2811.64	-1.11	2.63e-02
FSCN1	4561.15	2599.21	-0.81	4.65e-03
FSHB	1.61	93.93	5.85	3.22e-02
FSIP2	85.78	16.57	-2.41	1.88e-05
FST	59.95	181.45	1.59	2.12e-02
FSTL5	918.09	445.9	-1.04	4.04e-03
FUT8	2107.74	1031.28	-1.03	7.06e-04
FXYD4	27.87	2.15	-3.94	6.87e-05
GAB1	5304.99	2762.94	-0.94	4.60e-04
GAB4	13.86	1.26	-3.33	2.63e-02
GAL3ST1	1495.2	393.72	-1.93	4.28e-06
GALNT10	1876.12	2741.99	0.55	3.45e-02
GALNT2	2274.81	3501.93	0.62	2.59e-02
GALNT6	1268.1	260.67	-2.28	5.91e-05
GALNT7	1496.05	833.67	-0.84	2.79e-03
GAPDHP71	30.51	7.27	-2.05	1.77e-03
GAS2	170.38	52.16	-1.7	7.90e-05
GAS6	2719.24	3923.64	0.53	4.56e-02
GAS7	13184.15	4527.52	-1.54	2.14e-05
GATM	9180.12	4918.74	-0.9	3.38e-06
GATS	5041.32	2846.36	-0.83	4.38e-02
GBP2	1694.08	5615.39	1.73	4.75e-02
GCSH	126.75	69.43	-0.87	3.00e-03
GDNF-AS1	38.45	20.57	-0.94	2.06e-02
GDPD3	262.13	483.02	0.88	2.82e-02
GGA2	2157.93	3045.51	0.5	8.93e-03
GGT8P	16.83	2.41	-2.79	2.44e-03
GINM1	2047.68	1440.26	-0.51	1.55e-02
GIPC1	3631.62	2262.36	-0.68	1.15e-02
GIPR	737.24	219.28	-1.75	2.53e-02
GJB1	3628.95	417.65	-3.12	1.11e-02
GJC2	2746.33	673.93	-2.03	1.20e-02
GLDN	4620.17	637.38	-2.86	7.11e-06
GLRX	518.55	2139.89	2.05	1.79e-02
GLRX2	175.04	231.84	0.42	2.36e-02
GLTP	4955.53	1939.02	-1.35	3.09e-02
GMNN	484.61	865	0.84	4.16e-02
GNA15	152.92	340.31	1.16	3.62e-02
GNAI1	4592.09	1945.13	-1.24	1.07e-10
GNAO1	17978.03	12827.09	-0.49	9.00e-05
GNAZ	3397.16	2142.58	-0.66	2.84e-02
GNB2	5064.25	7334.61	0.53	1.20e-02
GNG7	10432.81	4398.5	-1.25	7.46e-03
GNRHR	0.15	33.76	6.88	1.35e-02
GOLGA7	2961.85	2102.28	-0.49	2.36e-02
GPATCH3	432.5	292.99	-0.56	3.94e-03
GPC2	164.62	81.01	-1.02	2.14e-02
GPD1	2347.43	281.79	-3.06	1.25e-04
GPM6B	57515.3	33155.56	-0.79	1.34e-02
GPR17	931.22	234.77	-1.99	2.64e-02
GPR37	6199.69	1307.34	-2.25	1.24e-06
GPR62	752.22	196.83	-1.94	2.05e-02
GPR65	66.24	188.63	1.52	3.83e-02
GPSM2	2737.67	1154.44	-1.25	9.24e-04
GPX3	5205.56	21715.61	2.06	2.08e-05
GRB7	8.8	39.87	2.14	2.13e-02
GRHPR	3415.24	2445.06	-0.48	3.95e-04
GRID1	1996.7	1266.69	-0.66	2.32e-04
GRM3	3015.13	651.35	-2.21	4.79e-03
GS1-39E22.2	22.28	5.07	-2.1	3.14e-02
GUSBP1	385.69	232.06	-0.73	3.07e-02
HBS1L	2853.22	1817.55	-0.65	4.43e-02
HCG22	291.45	99.69	-1.56	5.85e-03
HCG23	167.38	61.5	-1.44	2.04e-02
HDAC11	3785.34	2279.19	-0.73	4.94e-02
HEBP2	1275.24	2388.16	0.91	1.44e-03
HECW2	1069.97	500.81	-1.1	2.96e-03
HEPACAM	10754.57	5773.22	-0.9	1.43e-03
HEPN1	39.24	17.5	-1.22	2.73e-02
HES5	188.8	52.12	-1.85	6.99e-03
HHATL	7177.14	980.19	-2.87	3.82e-05
HHATL-AS1	28.82	4.12	-2.83	7.46e-03
HHIP	1238.68	318.51	-1.96	4.91e-02
HIATL1	1526.25	1209.89	-0.34	4.12e-02
HIF1A-AS2	2.32	11.78	2.31	4.88e-02
HINT3	2756.48	1792.52	-0.62	2.96e-02
HIP1	7315.79	3490.47	-1.07	9.68e-03
HIP1R	10712.05	4730.15	-1.18	8.01e-08
HIST1H2BN	88.97	43.18	-1.03	1.24e-02
HIVEP3	1562.95	1045.33	-0.58	4.29e-02
HLA-DQB1	577.34	1919.98	1.73	2.19e-02
HLA-DRB5	1051.38	3271.14	1.64	1.34e-02
HLA-F-AS1	92.18	196.33	1.09	1.36e-02
HM13	1883.91	2566.26	0.45	2.34e-02
HMCN1	147.03	576.46	1.97	2.51e-03
HMGA1P7	12.08	1.77	-2.68	3.75e-02
HMGN3	2223.17	1551.98	-0.52	1.38e-02
HMOX1	854.68	3937.54	2.2	1.46e-02
HMSD	157.62	41.85	-1.91	1.20e-04
HN1L	4180.02	1293.36	-1.69	1.07e-03
HOXB7	3.9	14.12	1.87	1.08e-02
HOXD-AS1	2212.23	406.05	-2.45	4.61e-02
HOXD1	439.82	49.37	-3.17	2.12e-03
HOXD3	26.41	6.27	-2.18	2.37e-02
HP	14.59	77.77	2.42	1.02e-02
HPN	450.34	131.39	-1.79	1.46e-05
HPN-AS1	142.74	32.45	-2.15	2.60e-04
HRH1	299.11	629.18	1.07	1.53e-03
HRH4	4.35	17.89	1.96	1.55e-02
HS3ST3B1	51	141.14	1.46	1.16e-03
HS3ST5	261.5	75.59	-1.8	5.27e-04
HSD17B3	263.24	121.22	-1.13	7.26e-04
HSD17B6	326.04	168.67	-0.95	1.84e-04
HSH2D	15.66	67.85	2.12	2.58e-03
HSP90AB1	26497.02	45815.97	0.79	1.77e-02
HSP90B1	15283.98	25266.39	0.73	1.38e-02
HSPA1A	10798.31	33538.69	1.64	3.82e-02
HSPA1B	11058.84	40687.72	1.88	1.61e-02
HSPA2	17822.56	4332.32	-2.04	1.27e-10
HSPA6	524.15	7134.02	3.77	8.86e-04
HSPA7	174.04	687.19	1.98	3.87e-02
HSPB1	10199.7	41991.48	2.04	2.52e-03
HSPB1P1	1.07	12.65	3.44	3.67e-03
HSPB3	5.95	42.76	2.82	2.44e-04
HSPD1	4812.9	11550.6	1.26	3.22e-02
HSPH1	5894.37	22661.93	1.94	4.65e-03
HTRA1	9485.74	5705.14	-0.73	2.64e-02
ICAM3	111.44	202.55	0.88	7.19e-03
ICK	1322.81	858.88	-0.62	2.83e-02
IFIT2	1453.03	746.38	-0.96	3.30e-03
IFNGR2	1096.46	1814.94	0.73	7.04e-03
IFT80	1293.76	690.76	-0.91	1.52e-02
IGHG1	103.2	27602.62	8.06	1.88e-22
IGHG2	11.05	420.38	5.24	3.15e-04
IGHG3	22.39	2704.81	6.9	2.87e-16
IGHG4	2.99	1084.47	8.49	4.93e-08
IGHGP	5.04	1522.78	8.2	4.29e-08
IGHJ1	0.4	9.29	4.44	3.25e-02
IGHJ2	0	32.56	7.41	3.42e-03
IGHJ3	0	40.41	7.73	1.15e-06
IGHJ3P	0	7.11	5.23	9.40e-03
IGHJ4	2.95	396.74	7.01	1.66e-05
IGHJ5	1.24	230.55	7.58	4.26e-14
IGHJ6	1.65	128.94	6.16	1.08e-08
IGHM	37.86	756.21	4.32	1.08e-08
IGHV1-18	1.19	161.21	7	1.04e-04
IGHV1-24	0.2	48.72	7.42	1.33e-03
IGHV1-3	0.2	44.6	7.29	2.29e-02
IGHV1-46	1.25	118	6.5	1.83e-02
IGHV1-67	0	16.41	6.43	1.45e-04
IGHV1-69	1.72	177.09	6.62	5.24e-05
IGHV1-8	0.88	8.6	3.74	4.03e-02
IGHV1OR15-3	0.77	16.91	4.4	1.97e-02
IGHV2-26	0	69.37	8.5	2.15e-04
IGHV2-5	0.79	98.23	6.75	5.47e-08
IGHV2-70	0.35	249.51	9.22	4.44e-04
IGHV3-11	0.64	66.11	6.47	8.84e-07
IGHV3-13	0	87.39	8.84	2.08e-05
IGHV3-15	0.81	119.61	7.18	2.03e-04
IGHV3-20	0.36	118.87	8.7	5.30e-03
IGHV3-21	0	43.75	7.84	1.30e-06
IGHV3-23	2.01	715.46	8.39	1.26e-21
IGHV3-30	2.07	149.77	6.12	5.52e-04
IGHV3-33	1.32	63.44	5.46	1.69e-05
IGHV3-38	0	7.22	5.25	1.15e-02
IGHV3-41	0.2	7.54	4.74	2.59e-02
IGHV3-43	0.37	54.79	6.98	1.67e-02
IGHV3-48	0.6	70.49	6.85	1.15e-09
IGHV3-49	0.51	54.64	7.02	3.89e-06
IGHV3-60	0.4	10.09	4.58	3.51e-03
IGHV3-64	0.39	51.07	6.9	5.03e-06
IGHV3-7	1.56	485.89	8.26	4.07e-06
IGHV3-72	0.2	9.75	5.12	1.18e-02
IGHV3-74	1.39	41.15	4.8	1.74e-03
IGHV3-9	1.06	161.06	7.11	6.37e-05
IGHV3OR16-12	0.15	12.38	5.46	2.51e-03
IGHV3OR16-15	0	7.63	5.33	3.22e-02
IGHV4-31	3.09	468.66	7.24	1.63e-05
IGHV4-34	2.55	234.09	6.45	2.37e-04
IGHV4-39	2.35	1290.41	9.06	4.11e-09
IGHV4-4	0.88	51.85	5.75	1.55e-02
IGHV4-59	0	13.06	6.11	1.58e-04
IGHV4-61	0.15	18.24	6.01	8.50e-04
IGHV4-80	0.15	15.33	5.76	3.45e-03
IGHV5-51	1.48	237.53	7.26	2.74e-04
IGHV6-1	0.49	30.9	5.76	3.24e-03
IGJ	19.41	627.87	4.99	2.84e-08
IGKJ3	0.15	31.49	6.8	1.85e-06
IGKJ4	0.2	198.78	9.45	3.02e-12
IGKJ5	1.08	103.96	6.49	1.01e-08
IGKV1-12	0.53	78.58	7.05	6.87e-06
IGKV1-16	0.15	80.16	8.14	1.54e-03
IGKV1-5	2.4	1092.56	8.74	1.37e-17
IGKV1-6	0	52.39	8.1	3.51e-07
IGKV1-8	0	7.7	5.35	2.87e-02
IGKV1-9	0.4	147.17	8.41	7.21e-05
IGKV1D-12	0	8.35	5.46	3.64e-02
IGKV1D-13	0	27.02	7.15	1.00e-04
IGKV1D-43	0	10.84	5.84	3.92e-03
IGKV1D-8	0.15	40.22	7.14	9.96e-07
IGKV2-24	0.2	17.04	5.93	7.61e-06
IGKV2-30	0.18	57.18	7.65	2.25e-06
IGKV2-4	0	8.77	5.53	2.58e-04
IGKV3-11	1.56	285.54	7.31	4.00e-17
IGKV3-15	0.49	74.31	6.98	1.23e-08
IGKV3-20	0.92	327.03	8.38	6.66e-13
IGKV3-7	0	16.07	6.4	2.58e-06
IGKV3D-11	0.73	24.28	4.95	5.99e-04
IGKV3D-20	0.29	111.12	8.08	3.21e-04
IGKV4-1	9.15	800.67	6.44	2.80e-05
IGLC2	2.29	306.58	7.04	7.26e-05
IGLC3	3.07	580.95	7.53	5.95e-11
IGLC7	2.27	364.44	7.27	8.70e-05
IGLJ2	0	6.84	5.17	2.82e-02
IGLJ3	0.29	29.83	6.19	3.77e-02
IGLL5	0.55	15.06	4.65	1.02e-04
IGLV1-40	0.99	159.63	7.23	9.42e-05
IGLV1-44	1.37	24.06	4.01	4.51e-04
IGLV1-47	2.46	52.53	4.46	7.16e-03
IGLV1-51	5.76	173.76	4.97	5.03e-06
IGLV2-11	0.9	295.04	8.3	1.31e-04
IGLV2-14	0.99	108.23	6.75	1.97e-04
IGLV2-23	2.46	131.61	5.7	2.44e-03
IGLV2-28	0.15	7.01	4.61	3.24e-02
IGLV2-8	0.15	76.05	8.06	1.23e-07
IGLV3-1	0.4	554.28	10.32	1.18e-06
IGLV3-19	1.24	2032.85	10.62	1.07e-08
IGLV3-21	2.29	278.58	6.91	4.74e-06
IGLV3-25	1.45	31.06	4.31	8.96e-03
IGLV3-27	0	81.85	8.74	1.53e-02
IGLV3-9	0.73	39.73	6.51	3.13e-02
IGLV4-69	0.15	91.85	8.33	2.77e-02
IGLV6-57	1.7	18.33	3.39	5.06e-03
IGLV7-43	0.35	10.47	4.61	1.78e-03
IGSF11	2029.29	1206.49	-0.75	4.88e-02
IGSF8	6239.39	2875.24	-1.12	2.00e-04
IL15	69.64	131.42	0.93	4.01e-05
IL1RN	15.94	82.75	2.39	3.54e-02
IL20RB	23.76	92.92	1.97	2.35e-02
IL7R	134.71	391.87	1.54	2.82e-02
ILDR1	1.28	15.15	3.38	2.41e-02
INF2	12279.47	5581.45	-1.14	6.99e-03
INHBE	2.27	15.49	2.89	3.56e-02
INIP	1345.98	993.85	-0.44	1.03e-02
INPP1	1982.67	1150.67	-0.79	9.42e-05
IPO13	5613.8	2860.53	-0.97	1.59e-05
IQCJ-SCHIP1	849.02	204.82	-2.06	2.52e-07
IQCJ-SCHIP1-AS1	6.46	0.49	-4	1.33e-02
IQGAP3	22.33	90.46	2.02	2.98e-02
IRF4	35.94	138.01	1.95	2.12e-03
ISG20	216.03	393.54	0.87	1.06e-02
ITCH	3288.74	2292.3	-0.52	1.42e-02
ITFG3	4305.34	2178.21	-0.98	1.46e-02
ITGA2	1751.75	754.36	-1.22	2.63e-02
JADE1	1520.87	2814.62	0.89	8.05e-03
JADE3	788.27	393.34	-1	2.43e-03
JAKMIP3	3447.01	1288.28	-1.42	1.50e-05
JAM3	5915.13	3539.17	-0.74	1.01e-02
JPH1	415.84	122.72	-1.76	4.07e-05
KANK4	1319.84	227.69	-2.54	1.13e-03
KCNG4	16.89	5.81	-1.66	4.66e-02
KCNH8	1026.35	235.44	-2.13	5.92e-07
KCNJ10	13117.05	4584.81	-1.52	6.70e-04
KCNJ13	58.65	13.47	-2.15	2.05e-02
KCNJ2-AS1	209.98	49.14	-2.11	1.02e-04
KCNQ1DN	49.02	3.4	-3.97	2.86e-03
KCTD2	3088.12	2360.34	-0.39	1.70e-02
KCTD8	352.87	153.81	-1.2	2.43e-02
KEL	541.46	104.75	-2.38	3.78e-04
KHK	375.15	246.99	-0.6	5.10e-03
KIAA0125	0.49	28.94	5.61	4.34e-07
KIAA0226L	62.54	125.55	1.01	1.90e-02
KIAA1147	4914.22	2670.19	-0.88	4.26e-03
KIAA1324L	2284.5	848.04	-1.43	1.76e-09
KIAA1598	15294.47	6017.21	-1.35	6.30e-03
KIAA1755	3032.75	1525.58	-0.99	2.51e-03
KIAA1841	1148.06	892.03	-0.36	4.44e-02
KIDINS220	8821.15	6571.5	-0.42	1.41e-02
KIF13B	7907.49	3732.08	-1.08	6.17e-04
KIF14	11.99	30.54	1.45	1.75e-02
KIF1B	20217.22	13741.86	-0.56	5.39e-03
KIF20A	1.42	11.99	2.98	1.14e-02
KIF5C	21843.15	11939.04	-0.87	2.19e-02
KIF6	1303.72	574.21	-1.19	1.20e-02
KIR3DX1	22.12	4.91	-2.14	1.60e-03
KISS1	46.94	374.93	2.99	6.66e-03
KLC3	6.03	27.22	2.14	2.76e-02
KLHL32	1864.2	789.71	-1.24	7.90e-05
KLHL4	1103.1	236.68	-2.22	7.04e-03
KLHL6	275.7	783.81	1.51	7.00e-03
KLRC3	14.07	2.72	-2.43	8.92e-03
KRT13	0	186.6	23.24	3.36e-11
KRT14	0.55	62.48	6.69	2.14e-02
KRT5	16.28	520.03	4.99	2.12e-02
KRT8	24.19	167.06	2.77	5.55e-03
KRT80	1.87	45.68	4.66	8.33e-03
KRT83	76.79	3.91	-4.27	1.06e-04
LACC1	1122.24	470.13	-1.26	3.61e-03
LAMP2	10955.05	6070.9	-0.85	1.74e-02
LANCL1	11874.45	3669.13	-1.69	5.24e-09
LARP6	4012.6	1769.26	-1.18	1.04e-04
LDB3	4242.17	722.31	-2.56	7.38e-04
LDLRAD4	4238.06	1973.45	-1.1	5.25e-05
LECT1	119.71	29.59	-2.05	7.61e-06
LGI3	5677.14	1904.67	-1.58	2.54e-02
LGR5	1207.41	309.44	-1.97	1.33e-05
LHFPL3	990.78	419.72	-1.24	1.92e-03
LHPP	11744.39	3377.32	-1.8	2.42e-04
LIMA1	1767.04	977.69	-0.86	1.55e-02
LINC00152	30.08	62.57	1.06	4.77e-04
LINC00162	128.83	19.93	-2.73	1.12e-03
LINC00265	299.92	189.72	-0.66	2.12e-02
LINC00323	759.48	119.72	-2.67	1.43e-02
LINC00326	7.12	0.49	-4.2	1.54e-02
LINC00494	0.39	6.25	3.84	3.38e-02
LINC00601	48.84	19.57	-1.34	2.07e-02
LINC00609	104.07	29.51	-1.86	6.66e-03
LINC00612	4.57	32.48	2.79	3.09e-02
LINC00639	534.48	90.09	-2.58	1.78e-03
LINC00667	2358.95	1602.82	-0.56	3.77e-02
LINC00863	83.34	39.37	-1.11	3.12e-03
LINC00883	427.5	234.33	-0.87	2.45e-03
LINC00906	120.92	49.46	-1.3	4.03e-02
LINC00987	366.98	146.86	-1.33	7.07e-03
LINC01088	1368.21	2409.94	0.82	3.84e-02
LINC01102	394.69	39.59	-3.34	2.84e-08
LINC01105	814.01	222.74	-1.87	3.47e-03
LINC01146	5.49	39.64	2.88	8.34e-03
LINC01170	15.41	2.7	-2.74	1.26e-02
LINGO1	1890.64	902.68	-1.07	4.52e-02
LINGO3	179.75	83.31	-1.1	2.95e-02
LIPA	5878.72	2895.3	-1.02	2.22e-02
LIPC	76.59	22.62	-1.73	1.84e-02
LIPE	3838.3	768.41	-2.32	5.27e-04
LLGL1	8227.39	3991.16	-1.04	7.50e-05
LMAN1L	3.16	12.21	1.86	1.98e-02
LMAN2	1906.65	2565.08	0.43	4.37e-03
LMAN2L	612.23	1127.91	0.88	2.13e-02
LMCD1-AS1	369.06	128.79	-1.53	5.97e-04
LMF1	1219.31	741.37	-0.72	2.87e-02
LPAR1	11587.1	3384.05	-1.78	1.44e-02
LPAR2	245.48	440.82	0.84	6.00e-04
LPCAT1	1925.29	2825.19	0.55	2.92e-02
LPGAT1	3109.35	1960.34	-0.67	2.05e-02
LPPR1	667.39	211.38	-1.66	2.03e-03
LRIF1	455.45	903.16	0.99	1.09e-02
LRRC63	307.38	70.16	-2.14	4.04e-03
LRRC71	311.11	165.1	-0.92	1.80e-02
LRRC8B	1656.67	830.95	-1	8.02e-03
LRRC8D	2857.11	1653.2	-0.79	1.38e-03
LRRFIP1	2569.73	3591.11	0.48	2.29e-02
LTF	425.7	4699.57	3.46	3.52e-02
LURAP1	859.41	392.34	-1.13	4.90e-05
LYRM7	1718.36	1241.86	-0.47	3.04e-02
MACC1	8.08	48.96	2.57	2.64e-02
MAFB	489.98	2052.46	2.07	2.26e-04
MAGEC3	198.02	57.47	-1.8	3.82e-03
MAL	3446.32	1039.83	-1.73	5.52e-04
MAN1A1	839.78	1490.37	0.83	2.80e-02
MAN2A1	6977.52	3254.01	-1.1	2.63e-02
MAN2A2	11718.7	5073.11	-1.21	5.51e-08
MANF	863.4	1966.27	1.19	3.11e-02
MAOA	2186	4260.16	0.96	3.88e-02
MAP3K5	2524.29	4268.4	0.76	1.84e-02
MAP4K5	3774.58	2401.28	-0.65	1.90e-02
MAP6D1	3481.29	770.69	-2.18	2.40e-04
MAP7	8460.36	4219.61	-1	1.36e-02
MAP7D1	16425.62	10181.71	-0.69	1.31e-04
MAPK4	4954.96	10407.01	1.07	3.65e-03
MAPK8IP1	12953.06	6608.81	-0.97	4.16e-02
MARCH3	549.44	1091.88	0.99	1.78e-02
MARCKSL1	20206.71	5075.41	-1.99	1.74e-07
MATN1	28.28	10.55	-1.45	6.65e-04
MATN1-AS1	215.01	82.02	-1.39	7.17e-03
MB21D1	167.83	438.32	1.39	4.43e-02
MBNL2	6758.93	4633.42	-0.55	6.40e-04
MBOAT1	550.5	247.18	-1.16	1.12e-02
MCL1	7793.15	14134.91	0.86	3.56e-02
MEI1	25.14	74.67	1.57	4.26e-02
MEIS1	1002.06	264.85	-1.92	1.05e-07
MERTK	784.82	1633.43	1.06	1.55e-03
METAP1D	397.06	297.83	-0.42	2.59e-02
METTL8	1032.92	659.22	-0.65	5.12e-03
MFHAS1	825.26	1225.12	0.57	1.07e-02
MFSD6	4767.93	2404.63	-0.99	7.89e-04
MGAT5	5337.9	3321.09	-0.68	2.84e-04
MICAL3	4683.04	2892.74	-0.7	1.98e-04
MICALL1	3454.2	1567.04	-1.14	5.97e-04
MICB	90.4	236.41	1.4	8.02e-03
MIR205HG	0.38	80.18	7.52	7.46e-03
MIR219-2	1591.23	232.62	-2.78	2.97e-02
MIR642A	8.24	0.76	-3.22	3.30e-02
MISP	22.22	116.59	2.37	4.07e-03
MKI67	19.68	90.63	2.2	1.49e-02
MKRN3	257.33	140.25	-0.88	4.91e-02
MMD2	779.48	336.72	-1.21	6.70e-03
MMP19	29.82	72.93	1.27	1.98e-02
MMS22L	359.71	229.45	-0.65	2.13e-02
MOG	17548.73	2892.14	-2.6	2.37e-02
MOSPD2	2216.79	933.36	-1.25	1.63e-05
MPC1	2390.31	1276.91	-0.9	1.95e-03
MPP2	2970.11	1424.5	-1.06	9.28e-05
MPV17L	595.17	351.3	-0.76	2.31e-02
MPZL1	1877.68	2548.88	0.44	5.00e-03
MROH6	191.13	495.43	1.38	4.29e-03
MROH7	362.64	260.77	-0.48	3.80e-02
MRPL17	602.45	813.93	0.43	3.54e-02
MRPL48	900.62	573.41	-0.65	6.62e-03
MRPS6	1165.05	2638.31	1.18	2.71e-02
MS4A6A	626.69	1947.09	1.64	5.81e-03
MSR1	400.67	1524.4	1.93	4.38e-02
MSS51	134.35	224.57	0.75	2.82e-02
MSTN	63.14	32.1	-0.98	4.89e-02
MTHFD2	585.42	1828.59	1.64	6.29e-04
MTMR10	8331.9	3924.82	-1.09	1.16e-03
MTMR2	2577.73	1502.29	-0.78	2.27e-02
MTMR7	910.36	362.6	-1.33	7.09e-04
MTSS1	4044.57	2254.76	-0.84	2.65e-02
MTUS1	10981.55	5751.75	-0.93	2.28e-02
MUC1	213.51	614.41	1.52	1.41e-02
MUC15	0.57	49.77	6.33	3.57e-02
MVB12B	10122.22	3144.06	-1.69	1.45e-04
MVK	1086.73	545.08	-1	3.25e-02
MYBL1	370.07	211.6	-0.81	2.49e-02
MYCN	325.89	79.68	-2.03	1.46e-09
MYCNOS	11.57	2.36	-2.24	1.85e-02
MYH14	6374.86	3963.13	-0.69	2.59e-02
MYO18A	4991.62	3011.73	-0.73	1.17e-02
MYO1A	174.4	23.75	-2.89	1.53e-02
MYO1D	4034.71	1218.12	-1.73	1.51e-02
MYO1E	2633.5	1478.17	-0.83	1.78e-02
MYO3B	43.1	153.77	1.83	1.41e-02
MYO7A	826.91	1547.5	0.9	2.95e-02
MYRF	20151.39	4805.89	-2.07	4.21e-02
MZB1	11.78	246.52	4.37	3.18e-09
NAB2	1086.39	1856.11	0.77	1.78e-02
NABP1	313.2	656.2	1.07	1.70e-02
NACAD	7173.01	3248.57	-1.14	2.69e-05
NAPEPLD	1661.37	914.2	-0.86	2.24e-04
NAV1	6369.22	3981.04	-0.68	1.79e-03
NAV3	1459.92	883.72	-0.72	2.15e-02
NBPF1	2945.18	1542.39	-0.93	4.15e-04
NBPF10	550.46	861.57	0.65	2.95e-02
NCAM1	27145.7	17160.99	-0.66	1.02e-05
NCK1	488.05	708.92	0.54	2.37e-02
NDE1	2610.23	1030.64	-1.34	6.47e-03
NDRG1	30672.55	13071.75	-1.23	2.31e-02
NDST1	9128.28	5283.97	-0.79	3.11e-02
NDUFA10	4315	2864.46	-0.59	1.54e-03
NECAB1	3672.86	1646.12	-1.16	4.31e-02
NEU1	828.86	1327.52	0.68	4.90e-05
NEU4	510.46	260.28	-0.96	5.20e-07
NEUROD4	0.6	22.47	5.14	1.56e-02
NFIL3	829.5	1670.26	1.01	4.26e-02
NFIX	21331.33	12567.48	-0.76	4.76e-02
NFKB2	815.26	1609.62	0.98	3.60e-02
NFYC-AS1	171.11	101.14	-0.75	2.01e-02
NINJ2	683.51	152.86	-2.17	1.43e-04
NIPA1	6440.02	2122.21	-1.6	1.94e-06
NIPAL3	8252.39	4160.69	-0.99	2.59e-02
NIPAL4	832.95	120.17	-2.8	2.21e-03
NKAIN2	3350.6	847.97	-1.98	7.50e-03
NKD1	1431.51	639.51	-1.16	3.32e-03
NKX2-2	1532.56	470.18	-1.71	9.14e-07
NKX2-2-AS1	16.54	3.18	-2.48	1.95e-03
NLGN3	3590.03	1333.19	-1.43	3.34e-10
NLK	1715.84	1079.36	-0.67	4.85e-03
NMRAL1	1224.34	810.21	-0.6	3.60e-02
NOD1	415.98	769	0.89	3.05e-02
NOS2	102.98	34.59	-1.6	3.24e-03
NPC1	6791.91	3506.37	-0.95	1.71e-02
NPR2	1001.58	1562.97	0.64	8.66e-03
NRBP2	10669	5290.72	-1.01	2.84e-02
NREP	505.11	247.51	-1.03	4.79e-02
NRIP2	736.01	190.67	-1.95	1.44e-03
NSL1	1088.43	807	-0.43	4.90e-02
NT5DC1	2117.06	815.1	-1.38	8.33e-06
NTM	4792.03	2056.12	-1.22	6.51e-04
NTNG2	1746.88	760.7	-1.2	2.26e-03
NUDCD2	1015.44	712.51	-0.51	1.81e-02
NUDT4	628.81	1087.49	0.79	4.52e-02
NUGGC	3.6	29.63	3.13	5.09e-04
NUTM2D	58.37	11.33	-2.39	4.95e-07
NXF3	6.92	53.16	2.94	1.02e-02
NXPE3	3745.87	1997.2	-0.91	4.97e-03
OAZ1	10232.7	14598.05	0.51	1.14e-02
ODAM	4.45	61.53	3.73	1.80e-03
OLIG1	9722.76	2631.65	-1.89	3.86e-03
OLIG2	2642.75	657.65	-2.01	2.84e-05
OMG	2599.83	784.06	-1.73	5.29e-03
OPALIN	595.23	115.46	-2.38	2.10e-02
OR7E38P	77.91	45.07	-0.82	9.55e-03
ORC2	825.06	637.7	-0.37	8.08e-03
OSBPL10	194.39	376.54	0.95	2.82e-02
OSBPL1A	6274.78	3096.16	-1.02	2.74e-04
OSTC	367.62	530.82	0.53	2.77e-03
OSTN	60.52	25.64	-1.24	1.88e-02
OTUD1	596.05	919.42	0.63	2.90e-02
OTUD7A	887.04	475.11	-0.9	3.09e-02
OXCT2P1	26.86	6.89	-1.92	4.56e-02
P2RY8	27.3	120.08	2.17	1.48e-05
P4HA1	1579.78	3763.82	1.25	1.43e-03
P4HA2	765.8	2089.97	1.45	3.41e-03
P4HB	5404.31	8051.72	0.58	2.04e-03
PACS2	19393.46	9113.07	-1.09	1.23e-02
PAPL	193.42	37.98	-2.34	4.98e-04
PAPPA	74.52	245.52	1.71	3.11e-02
PAPSS1	3822.61	1863.96	-1.04	9.96e-07
PAQR4	6293.3	1708.3	-1.88	5.41e-04
PAQR8	13882.94	6067.74	-1.19	1.02e-02
PARP9	1137.97	1717.09	0.6	9.89e-03
PARVG	927.52	2312.33	1.32	4.95e-03
PCBP4	4991.8	2518	-0.99	1.29e-02
PCDH9	6811.46	4034.67	-0.76	2.31e-02
PCGF1	279.95	411.2	0.56	2.83e-02
PCSK6	8318.09	1699.85	-2.29	3.18e-02
PCYT1B	1422.27	750.46	-0.92	3.52e-04
PDE11A	1101.57	290.93	-1.92	6.14e-03
PDE1C	4010.66	1065.79	-1.91	3.25e-03
PDE3B	289.6	546.2	0.92	1.97e-02
PDE4D	926.44	1873.93	1.02	3.99e-02
PDE6B	2459.87	687.82	-1.84	1.67e-02
PDE6D	1111.17	854.7	-0.38	4.75e-02
PDE8A	3385.77	1533.5	-1.14	5.50e-06
PDGFRA	2231.98	975.35	-1.19	1.28e-04
PDHB	1553.7	1110.79	-0.48	1.14e-02
PDIA6	3231.63	4960.22	0.62	1.48e-02
PDK3	154.02	378.82	1.3	3.38e-04
PDLIM1P4	10.75	23.32	1.18	3.11e-02
PEA15	65708.65	40748.14	-0.69	1.26e-02
PET112	1735.64	887.89	-0.97	3.33e-07
PEX5L	8850.31	1897.52	-2.22	7.50e-03
PHLDB1	17971.08	6901.09	-1.38	6.30e-03
PHLPP1	6511.2	3764.55	-0.79	5.35e-03
PHTF2	771.06	523.5	-0.56	7.46e-03
PI16	2308.49	1176.67	-0.97	8.20e-03
PIEZO2	2647.34	448.63	-2.56	3.65e-03
PIGM	1148.42	731.74	-0.65	4.89e-02
PIGU	737.32	477.99	-0.63	8.42e-04
PIK3C2B	2529.8	1255.65	-1.01	4.06e-04
PIP4K2A	19634.64	6814.26	-1.53	1.31e-02
PIPOX	597.62	275.66	-1.12	3.62e-02
PITX2	3.96	187.93	5.55	1.92e-03
PKD1L2	386.54	192.07	-1	3.51e-03
PLA2G16	9948.39	4647.33	-1.1	1.80e-04
PLA2G4C	3438.94	1639.05	-1.07	3.64e-03
PLCH2	3957.88	1066.77	-1.89	1.07e-02
PLCL1	5173.03	1952.87	-1.41	3.94e-03
PLD1	2002.99	701.28	-1.51	2.32e-03
PLEKHB1	74210.7	33831.11	-1.13	3.05e-02
PLEKHF2	345.43	518.85	0.59	4.99e-02
PLEKHG4	401.96	158.9	-1.34	2.24e-03
PLEKHH1	24614.06	5112.8	-2.27	1.02e-04
PLEKHO1	1692.62	2603.79	0.62	1.65e-02
PLIN2	1041.4	3511.91	1.75	1.70e-02
PLIN3	3562.14	1727.54	-1.04	2.97e-02
PLLP	3806.68	903.72	-2.08	7.06e-04
PLOD1	2780.44	4506.96	0.7	4.98e-02
PLP1	330844.61	60771.71	-2.44	3.03e-02
PLXNB3	6877.99	2308.01	-1.58	6.54e-06
PMP22	7980.06	4033.86	-0.98	6.96e-03
PNLDC1	28.54	177.21	2.64	3.66e-02
PNMT	254.36	794.62	1.65	1.82e-02
POC5	324.2	172.25	-0.92	2.91e-03
POLR2A	7421.79	5032.3	-0.56	1.41e-02
POLR3G	491.96	260.6	-0.92	6.37e-03
POMGNT1	4949.25	3207.9	-0.63	7.07e-03
POT1-AS1	204.75	101.7	-1.02	1.84e-02
PPAPDC1B	789.54	1140.55	0.53	4.40e-02
PPFIBP2	1392.31	661.97	-1.07	2.31e-03
PPP1R14A	4940.18	1035.35	-2.26	5.21e-03
PPP1R16B	4497.48	1320.56	-1.77	1.72e-03
PPP1R36	106.13	41.49	-1.36	2.08e-03
PPP2R2C	7154.21	3196.91	-1.16	1.18e-04
PPP2R3A	1018.94	475.98	-1.1	1.20e-05
PRDM8	1261.04	690.53	-0.87	5.52e-04
PRIMA1	2586.72	676.4	-1.94	2.18e-03
PRKCQ	328.74	151.97	-1.12	3.77e-02
PRKCQ-AS1	252.86	72.32	-1.82	9.77e-06
PROX1	1750.04	1041.65	-0.75	4.15e-07
PROX1-AS1	230.14	102.44	-1.18	5.90e-03
PRPSAP2	1313.63	988.65	-0.41	2.18e-02
PRR18	2719.19	542.77	-2.33	1.84e-04
PRR4	350	175.31	-1.01	8.41e-04
PRR5L	1374.35	566.76	-1.28	2.18e-05
PRRG1	3509.11	1007.8	-1.8	1.88e-05
PRRG4	198.47	641.6	1.7	2.84e-02
PRSS16	6.74	32.53	2.17	7.75e-03
PRSS8	8.9	52.36	2.56	4.39e-02
PSEN1	5015.97	2352.64	-1.09	1.91e-04
PSMD12	1363.45	1795.26	0.4	4.98e-02
PSRC1	3195.05	1318.86	-1.28	1.70e-03
PTCHD4	37.18	125.63	1.77	4.38e-02
PTGES3P1	33.39	92.9	1.48	3.49e-02
PTK2B	1342.78	2056.59	0.61	2.68e-02
PTPN22	56.23	129.56	1.22	1.57e-02
PTPRD	8528.72	3930.22	-1.12	5.30e-03
PTPRH	806.78	281.13	-1.52	2.88e-02
PTPRK	3178.15	2097.37	-0.6	1.15e-04
PVRL1	4518.73	1669.63	-1.44	1.72e-02
PVRL4	1.94	32.23	4.03	2.05e-02
PXK	7097.58	2620.27	-1.44	2.79e-04
PYGM	1174.92	511.73	-1.2	3.22e-02
QKI	38855.28	22243.11	-0.8	2.80e-02
R3HCC1	1664.34	847.8	-0.97	2.06e-02
RAB11B-AS1	256.01	108.58	-1.25	4.56e-04
RAB27A	578.24	1223.83	1.08	1.61e-02
RAB33A	528.51	199.34	-1.41	2.36e-02
RAB39A	97.68	258.11	1.4	6.19e-03
RAB40B	3617.44	1570.73	-1.2	2.63e-02
RAB6C	50.52	13.66	-1.89	1.01e-03
RAB6C-AS1	150.15	34.7	-2.11	7.75e-04
RAD21-AS1	27.99	12.47	-1.19	8.87e-03
RAD51-AS1	509.47	337.8	-0.59	1.83e-02
RALGPS1	2504.37	1554	-0.69	1.02e-04
RAP1GDS1	3032.77	1991.89	-0.61	2.37e-04
RAPGEF5	15431.29	3010.59	-2.36	2.77e-03
RASD1	3580.72	10113.28	1.5	1.73e-02
RASGRF1	6006.48	1598.95	-1.91	5.24e-03
RASGRF2	2522.93	1245.19	-1.02	2.77e-03
RASGRP3	3286.25	889.96	-1.89	1.40e-02
RASL12	1410.93	2271.61	0.69	1.66e-02
RASSF2	18531.08	4754.19	-1.96	3.65e-03
RASSF6	15.67	74.76	2.23	2.31e-03
RBBP9	947.09	571.46	-0.73	8.89e-03
RBM11	340.9	183.32	-0.9	4.81e-02
RBM47	243.36	708.95	1.55	4.90e-05
RBM6	6164.2	9080.38	0.56	4.79e-03
RBP7	423.16	137.59	-1.63	2.28e-03
RBPMS-AS1	26.39	93.25	1.81	4.60e-03
RCBTB1	2811.76	2020.74	-0.48	4.07e-02
RCC1	364.93	911.93	1.33	6.66e-03
RCVRN	8.18	55.55	2.77	4.88e-02
REEP3	2910.53	1681.96	-0.79	1.15e-02
REM1	58.67	21.46	-1.46	4.40e-03
REPS2	2039.03	897.91	-1.18	2.26e-03
RFFL	2965.58	1616.33	-0.88	8.36e-03
RGS2	1596.13	3228.15	1.02	1.41e-02
RGS4	670.18	1738.38	1.37	3.87e-02
RHBDL2	451.97	75.87	-2.58	1.86e-03
RHOG	2104.22	1255.35	-0.74	3.19e-02
RHOU	4630.39	1671.2	-1.47	1.71e-07
RN7SL472P	3.64	107.04	4.93	3.99e-04
RN7SL809P	28.24	96.85	1.78	3.86e-02
RNASE1	5353.63	1461.82	-1.87	1.29e-03
RND3	477.88	931.63	0.96	3.64e-03
RNF125	622.18	282.38	-1.14	1.54e-02
RNF13	3746.04	2184.39	-0.78	1.15e-02
RNF144A	3878.5	2104.62	-0.88	9.24e-04
RNF170	1583.64	1131.71	-0.49	4.66e-02
RNF220	9890.71	4375.67	-1.18	1.59e-02
ROGDI	5077.17	1632.62	-1.64	7.89e-04
RP1-140K8.5	22.81	137.81	2.59	2.31e-02
RP1-179N16.6	132.78	76.24	-0.81	9.61e-03
RP1-232L24.3	90.78	14.81	-2.65	1.00e-04
RP1-265C24.5	110.25	13.61	-3.07	3.11e-02
RP1-68D18.2	18.06	54.34	1.59	3.59e-02
RP1-73A14.1	10.88	1.79	-2.92	1.70e-02
RP11-1018N14.2	13.18	3.71	-2.02	8.66e-03
RP11-1033A18.1	70.47	195.71	1.48	1.31e-02
RP11-1055B8.3	237.91	80.12	-1.59	1.74e-02
RP11-1055B8.4	652.9	282.97	-1.21	3.48e-02
RP11-1084E5.1	2.81	22.17	2.96	2.19e-02
RP11-10O17.1	37.83	3.25	-3.64	3.59e-06
RP11-1136J12.1	110.55	11.56	-3.29	8.57e-03
RP11-113I24.1	29.86	3.73	-2.97	6.88e-04
RP11-114G22.1	0	6.73	5.1	3.91e-02
RP11-116N8.1	61.39	15.33	-2.06	1.15e-05
RP11-118B22.4	80.52	16.19	-2.37	2.17e-07
RP11-119F7.5	137.97	70.23	-0.97	1.80e-03
RP11-122G18.5	624.84	464.75	-0.42	8.12e-03
RP11-124N2.1	36.7	17.49	-1.04	3.69e-02
RP11-125B21.2	109.26	49.31	-1.15	4.60e-04
RP11-127I20.5	72.74	18.13	-2.03	2.90e-02
RP11-1299A16.3	253.91	71	-1.85	3.55e-05
RP11-130F10.1	38.93	14.01	-1.48	1.44e-03
RP11-143A12.3	81.9	15.63	-2.41	1.58e-04
RP11-146F11.1	115.75	63.44	-0.87	6.06e-03
RP11-148L24.1	1.03	11.96	3.37	5.30e-03
RP11-160H12.3	19.39	6.86	-1.63	2.21e-02
RP11-161M6.2	5637.99	2033.11	-1.47	1.37e-03
RP11-165E7.1	29.08	5.84	-2.41	2.11e-02
RP11-16D22.2	14.49	1.61	-3.38	4.65e-03
RP11-16E12.2	0.29	12.79	4.94	1.28e-03
RP11-16P6.1	105.63	48.23	-1.14	7.11e-03
RP11-203F10.5	14.24	2.29	-2.54	2.61e-02
RP11-207C16.4	27.91	11.67	-1.31	4.49e-02
RP11-218F4.1	52.19	3.77	-3.95	1.86e-05
RP11-226L15.5	374.29	213.37	-0.81	1.30e-02
RP11-234K24.3	152.22	45.98	-1.74	3.02e-03
RP11-252A24.5	9.52	2.07	-2.03	4.31e-02
RP11-253I19.3	14.19	5.3	-1.51	4.89e-02
RP11-259K15.2	326.2	66.13	-2.32	1.68e-04
RP11-259K5.1	37.01	116.95	1.67	3.99e-02
RP11-260M19.2	8.03	24.85	1.66	2.96e-02
RP11-261N11.8	56.92	14.08	-1.98	1.78e-03
RP11-266K4.9	72.9	41.81	-0.81	6.02e-03
RP11-267A15.1	188.51	93.74	-1	1.74e-03
RP11-267C16.1	201.43	33.48	-2.62	4.33e-04
RP11-286E11.1	482.35	121.44	-2	1.57e-02
RP11-298D21.2	18.34	4.14	-2.29	2.84e-02
RP11-2L8.1	0.33	11.54	4.79	1.08e-02
RP11-308N19.1	27.27	5.98	-2.29	1.19e-02
RP11-308N19.4	14.36	3.36	-2.2	1.07e-02
RP11-309G3.3	27.5	113.42	2.04	3.99e-02
RP11-30K9.6	54.96	19.57	-1.5	1.14e-02
RP11-315E17.1	15.21	3.23	-2.45	2.77e-02
RP11-318A15.2	34.93	11.32	-1.63	3.23e-02
RP11-323N12.5	35.05	17.2	-1.03	2.62e-02
RP11-326C3.2	31.23	119.96	1.95	1.65e-02
RP11-336K24.12	109.63	37.93	-1.55	2.44e-03
RP11-337C18.8	162.4	96.97	-0.76	9.29e-05
RP11-338N10.1	82.67	38.5	-1.12	4.19e-02
RP11-338N10.2	28.24	12.95	-1.12	4.81e-02
RP11-338N10.3	54.15	24.21	-1.17	1.71e-02
RP11-339B21.10	39.74	14.17	-1.52	2.27e-02
RP11-339B21.8	160.12	41.4	-1.97	2.46e-02
RP11-343J18.1	67.11	7.88	-3.15	2.99e-03
RP11-345P4.9	812.92	568.79	-0.52	3.15e-02
RP11-346D14.1	6.19	0.15	-4.55	1.85e-03
RP11-353K11.1	21.97	7.36	-1.55	4.81e-02
RP11-353N14.4	153.25	29.2	-2.41	3.47e-02
RP11-377G16.2	20.63	5.19	-1.98	7.46e-03
RP11-379H18.1	705.46	431.98	-0.71	2.36e-02
RP11-392E22.5	58.87	9.45	-2.66	5.91e-03
RP11-399O19.9	13.23	40.99	1.63	3.10e-02
RP11-401P9.4	1061.34	429.19	-1.31	2.97e-02
RP11-401P9.5	134.48	63.71	-1.1	7.07e-03
RP11-403I13.5	4.33	19.35	2.12	2.83e-02
RP11-404G16.2	673.06	115.59	-2.55	2.84e-02
RP11-436D23.1	47.18	21.28	-1.13	1.71e-02
RP11-439E19.10	324.3	125.24	-1.37	1.31e-11
RP11-439E19.3	288.49	137.13	-1.07	6.06e-03
RP11-449P15.2	505.21	159.17	-1.67	3.46e-02
RP11-44D5.1	13.08	3.54	-1.84	3.87e-02
RP11-44M6.1	17.05	67.02	1.99	3.84e-02
RP11-460N16.1	19.01	1.18	-4.32	6.45e-06
RP11-463P17.3	8.27	1.95	-2.16	3.68e-02
RP11-473M20.16	2.58	21.89	3	2.31e-02
RP11-476D10.1	0	6.62	5.12	5.25e-03
RP11-480C22.1	18.2	5.1	-1.81	1.57e-02
RP11-480D4.1	9.54	2.12	-2.31	2.05e-02
RP11-483P21.2	7.32	26.42	1.85	1.42e-03
RP11-48B3.4	27.48	13.24	-1.06	4.12e-02
RP11-490D19.6	9.45	0.81	-3.64	5.69e-03
RP11-50E11.3	230.47	123.24	-0.9	1.36e-02
RP11-524D16__A.3	33.61	139.97	2.06	1.90e-02
RP11-536C5.7	82.28	37.21	-1.15	3.41e-03
RP11-548P2.2	54.59	19.44	-1.53	1.28e-02
RP11-559N14.5	110.46	8.05	-3.82	2.54e-07
RP11-57H12.3	63.48	31.85	-1	3.02e-02
RP11-598F7.5	38.22	10.24	-1.92	2.36e-02
RP11-599J14.2	37.04	9.04	-2.13	4.91e-04
RP11-5P18.10	58.37	11.47	-2.32	1.60e-03
RP11-611O2.5	60.98	18.14	-1.76	7.90e-05
RP11-660L16.2	255.95	125.86	-1.03	1.98e-04
RP11-66B24.1	33.39	9	-1.97	2.69e-02
RP11-66B24.7	99.17	30.71	-1.67	3.28e-04
RP11-686F15.3	7.27	0.99	-2.81	3.25e-02
RP11-689K5.3	2.75	14.82	2.32	6.44e-03
RP11-698N11.4	497.51	332.55	-0.58	8.48e-03
RP11-69I8.3	29.17	9.15	-1.67	3.70e-03
RP11-700H6.1	12.1	2.71	-2.11	1.38e-02
RP11-710C12.1	247.64	82.25	-1.6	1.72e-03
RP11-71N10.1	184.44	83.12	-1.16	4.57e-02
RP11-731C17.2	112.11	47.22	-1.24	1.39e-02
RP11-73M7.6	17.94	7.71	-1.19	4.13e-02
RP11-752G15.3	170.96	80.2	-1.09	1.53e-03
RP11-755B10.2	9.36	1.68	-2.4	1.78e-02
RP11-795J1.1	10.41	1.66	-2.66	4.70e-02
RP11-79P5.9	47.71	23.15	-1.02	3.81e-02
RP11-800A3.4	74.02	178.7	1.26	4.29e-02
RP11-806O11.1	40.6	23.68	-0.8	3.91e-02
RP11-81H3.2	54.01	5.47	-3.39	3.15e-03
RP11-845M18.6	39.07	4.44	-3.14	5.25e-04
RP11-848G14.5	12.93	32.8	1.28	4.41e-02
RP11-85E16.1	10.48	1.53	-2.91	7.00e-03
RP11-861E21.2	237.34	129.67	-0.87	9.65e-03
RP11-97N5.2	4.14	17.25	2.09	7.07e-03
RP11-981G7.6	323.83	171.88	-0.91	3.07e-04
RP11-99J16__A.2	12.52	2.85	-2.16	1.65e-02
RP11-9G1.3	284.95	123.18	-1.22	6.14e-04
RP3-322G13.5	71	25.47	-1.48	1.28e-02
RP3-453C12.8	9.97	0.3	-4.7	1.23e-03
RP3-525N10.2	1580.77	808.8	-0.97	7.77e-03
RP4-539M6.20	14.85	35.08	1.23	2.83e-02
RP4-568F9.6	7.11	0.51	-3.61	3.47e-02
RP4-613B23.1	326.71	103.46	-1.67	3.31e-03
RP4-758J18.7	28.07	8.16	-1.8	1.15e-02
RP4-813D12.3	92.19	42.48	-1.14	2.41e-02
RP5-1007M22.2	210.43	85.49	-1.32	2.96e-04
RP5-1039K5.18	21.01	3.19	-2.83	1.46e-02
RP5-1159O4.2	107.29	55.38	-0.97	4.35e-02
RP5-1180C18.1	14.44	3.57	-1.89	2.59e-02
RP5-1198O20.4	88.21	34.76	-1.35	1.37e-02
RP5-855D21.1	1.18	14.65	3.6	1.98e-04
RP5-912I13.1	186.8	19.76	-3.23	1.78e-03
RP6-145B8.3	3.77	12.59	1.73	1.38e-02
RPL17P50	30.2	85.99	1.52	2.86e-02
RPS11P6	92.29	53.59	-0.78	3.47e-02
RPS6KA2	9401.4	6184.28	-0.6	2.34e-02
RPS6KC1	1395.12	994.32	-0.49	3.64e-03
RRM2	4.43	26.28	2.62	4.07e-03
RTKN	4656.37	1601.96	-1.54	1.10e-02
RTN4	26630.98	18137.84	-0.55	5.64e-03
RUFY2	2687.3	1512.81	-0.83	4.07e-05
RUNX2	304.91	519.77	0.77	3.29e-02
S100A1	7326.04	2511.26	-1.55	2.95e-03
S100B	31521.46	12457	-1.34	2.50e-02
S1PR5	1706.6	352.54	-2.28	3.98e-02
SAA1	1.54	71.31	5.53	3.24e-02
SALL1	4189.11	2017.91	-1.05	1.39e-02
SAMD12	1071.05	583.4	-0.88	3.06e-02
SAPCD2	554.11	148.86	-1.9	1.94e-03
SAT1	6186.72	11129.25	0.85	2.47e-02
SBF1	11088.39	7456.74	-0.57	4.39e-03
SBK3	0.96	7.44	3.09	4.66e-02
SC5D	3209.87	1816.01	-0.82	1.64e-02
SCARB2	11872.35	7572.02	-0.65	4.99e-03
SCCPDH	4453.56	2502	-0.83	8.87e-03
SCD	41481.67	12357.05	-1.75	2.65e-04
SCDP1	15.52	3.49	-2.1	4.13e-02
SCHIP1	555.15	247.3	-1.17	3.87e-05
SCML2	127.95	65.02	-0.97	4.27e-03
SCNN1B	5.8	61.99	3.38	1.53e-02
SCNN1G	5.75	28.25	2.29	3.47e-02
SCRN3	1111.34	663.97	-0.74	2.19e-03
SDC1	69.93	265.44	1.92	8.87e-03
SDF2L1	382.36	836.69	1.13	1.22e-02
SEC14L5	4570.56	625.36	-2.87	3.00e-03
SEC24D	555.71	877.6	0.66	1.36e-02
SECISBP2L	13127.67	5487.53	-1.26	1.09e-05
SECTM1	88.09	344.48	1.97	6.28e-04
SEL1L3	377.06	860.62	1.19	9.24e-04
SEMA3B-AS1	81.67	34.25	-1.26	3.65e-02
SEMA3C	948.16	529.21	-0.84	8.21e-04
SEMA4D	13102.7	3572.28	-1.88	9.11e-05
SEMA5B	263.48	140.64	-0.91	4.08e-02
SEMA6A	6948.73	3085.2	-1.17	1.70e-08
SEMA7A	3035.49	857.63	-1.82	1.49e-02
SEPT10	2050.43	1040.37	-0.98	1.60e-02
SEPT4	23398.64	8503.36	-1.46	7.46e-03
SEPT7	11490.28	7274.19	-0.66	3.22e-02
SEPT7P2	714.49	464.39	-0.62	1.01e-02
SEPT8	25443.34	9654.07	-1.4	8.99e-06
SERINC5	794.48	416.52	-0.93	1.20e-02
SERPINH1	2570.38	16974.52	2.72	2.53e-03
SERPINI1	4558.41	2344.06	-0.96	4.13e-02
SESN2	515.42	1382.6	1.42	1.57e-02
SFTPB	9.93	328.93	5.03	9.32e-04
SGCD	1354.51	640.72	-1.08	5.29e-05
SGK2	804.61	213.77	-1.91	8.84e-07
SGK3	1240.3	614.63	-1.01	1.84e-02
SH3BP5	3393.67	1896.28	-0.84	1.19e-02
SH3GL3	2441.13	696.28	-1.81	3.61e-03
SH3PXD2A	10312.54	4961.8	-1.06	4.52e-02
SH3TC2	1850.28	343.82	-2.43	2.80e-04
SHC4	1153.12	427.45	-1.43	6.92e-03
SHISA5	3363.77	4811.36	0.52	4.39e-02
SHOX2	11.45	76.71	2.76	1.49e-03
SHROOM2	837.79	391.81	-1.1	6.93e-06
SHROOM4	3063.97	1302.16	-1.24	3.43e-02
SIDT2	3624.32	2334.3	-0.63	4.52e-02
SIPA1L2	1462.25	2906.88	0.99	6.65e-04
SIRT2	13277.66	5814.48	-1.19	6.66e-03
SIX4	92.1	458.82	2.31	4.59e-03
SIX5	541.89	969.78	0.84	2.17e-02
SLAIN1	10370.41	2799.07	-1.89	2.14e-05
SLAMF7	24.85	138.95	2.5	1.98e-04
SLAMF8	97.66	424.87	2.13	7.43e-03
SLC12A2	4460.91	1500.74	-1.57	4.91e-04
SLC16A8	97.3	44.04	-1.16	2.36e-02
SLC17A9	232.16	479.03	1.05	4.44e-02
SLC1A5	804.84	1577.56	0.97	4.79e-02
SLC20A2	4412.6	2922	-0.59	5.35e-03
SLC22A15	1534.48	788.48	-0.96	5.30e-07
SLC24A2	6090.17	1716.3	-1.83	6.30e-03
SLC25A10	263.81	151.67	-0.81	2.02e-02
SLC25A13	1081.49	437.83	-1.31	2.69e-05
SLC25A48	1012.65	388.28	-1.38	1.99e-04
SLC26A9	293.88	91.3	-1.69	4.27e-02
SLC31A2	2451.97	741.55	-1.73	7.05e-03
SLC35A5	2495.87	1732.69	-0.53	3.13e-02
SLC35B2	1166.14	626.05	-0.9	4.68e-03
SLC35B3	699.82	454.86	-0.62	1.23e-02
SLC35E3	706.57	406.99	-0.8	7.00e-03
SLC38A3	1716.77	960.29	-0.84	6.13e-03
SLC39A14	989.35	2755.87	1.48	7.60e-03
SLC39A6	2863.64	2295.76	-0.32	9.15e-03
SLC40A1	976	1702.86	0.8	3.16e-02
SLC44A1	18355.96	7550.47	-1.28	1.53e-04
SLC45A3	3222.32	700.28	-2.2	4.26e-03
SLC48A1	6707.48	3769.5	-0.83	1.70e-02
SLC4A7	660.43	1142.14	0.79	3.46e-02
SLC4A9	104.68	37.92	-1.46	5.91e-03
SLC50A1	341.41	516.61	0.6	3.23e-02
SLC5A11	5111.53	764.35	-2.74	4.63e-03
SLC5A3	2431.04	6503.54	1.42	2.40e-02
SLC6A1	6946.21	2380.16	-1.54	1.89e-09
SLC6A9	5253.67	1958.43	-1.42	3.19e-03
SMARCD1	1743.11	1371.71	-0.35	3.46e-02
SMIM5	709.84	253.1	-1.49	5.96e-05
SMIM6	102.15	10.63	-3.3	1.00e-04
SMOC1	3514.13	1488.66	-1.24	5.25e-03
SMS	738.61	1110.07	0.59	7.23e-03
SMYD1	16.44	1.7	-3.29	9.10e-04
SNHG16	450.45	608.74	0.44	4.92e-02
SNX1	6026.8	3793.28	-0.67	9.65e-03
SNX10	1050.15	2176.64	1.05	3.13e-02
SNX18	2119.76	1457.16	-0.54	2.76e-02
SNX18P3	360.91	61.3	-2.56	3.41e-03
SNX18P7	6.74	1.45	-2.22	4.93e-02
SNX22	2371.68	397.39	-2.58	1.22e-06
SNX24	1286.63	788.71	-0.71	2.86e-02
SNX29	2311.54	1355.65	-0.77	1.72e-02
SNX30	2667.84	1558.23	-0.78	3.46e-02
SNX4	1149.14	744.45	-0.63	4.24e-02
SNX6	1929.78	1250.73	-0.63	1.66e-02
SOCS5P4	4.52	18.24	2.04	9.03e-03
SOGA3	1578.93	1090.97	-0.53	8.41e-03
SORCS2	2156.82	789.98	-1.45	1.23e-03
SORT1	19943.94	10121.44	-0.98	3.08e-02
SOS2	3027.46	2047.99	-0.56	6.06e-03
SOX10	11392.22	3378.49	-1.75	2.44e-02
SOX2-OT	17384.52	3870.96	-2.17	1.13e-04
SOX8	6857.15	2036.66	-1.75	1.43e-03
SPAG4	100.34	217.18	1.11	4.60e-03
SPAG8	1332.97	705.61	-0.92	2.59e-02
SPAG9	13996.11	8487.83	-0.72	1.31e-03
SPAST	1301.12	825.59	-0.65	1.49e-03
SPECC1	4958.7	2711.62	-0.87	8.32e-07
SPINT1	98.17	384.69	1.97	1.88e-02
SPOCK3	6420.2	1634.32	-1.97	9.10e-04
SPPL2B	3115.83	2317.29	-0.43	1.56e-02
SPSB4	90.52	26.38	-1.76	9.10e-05
SPTLC2	6984.61	3234.16	-1.11	3.95e-02
SQLE	2964.35	1341.46	-1.14	7.04e-03
SRCIN1	11406.86	3060.65	-1.9	8.41e-04
SRD5A3	616.52	290.54	-1.09	2.54e-05
SRPX2	194.13	737.29	1.93	6.09e-03
SSH1	1894.71	2999.92	0.66	2.69e-02
SSPO	1288.91	567.3	-1.18	4.90e-02
SSR2	1784.07	2164.83	0.28	3.91e-02
SSR4	1866.41	2644.68	0.5	1.70e-02
ST14	75.06	492.7	2.72	1.31e-03
ST18	5664.07	1393.67	-2.02	2.15e-02
ST3GAL1	1086.64	2080.45	0.94	3.51e-03
ST3GAL4	1807.43	843.54	-1.1	2.10e-02
ST6GALNAC6	2389.37	3599.69	0.59	2.77e-02
ST7-AS2	22.35	6.71	-1.81	3.91e-02
STAG3	152.28	68.84	-1.15	1.85e-02
STAMBP	2814.3	1640.24	-0.78	1.26e-03
STAT6	2661.12	4805.78	0.85	1.76e-02
STC1	560.41	1285.82	1.2	2.45e-02
STEAP1B	83.76	17.34	-2.26	1.15e-04
STEAP3	635.7	1349.93	1.09	1.22e-03
STIP1	4715.05	11198.59	1.25	1.07e-02
STK17A	535.74	962.49	0.85	7.07e-03
STK24	2001.09	2713.46	0.44	7.71e-03
STK24-AS1	22.23	8.58	-1.35	2.74e-02
STK31	37.4	14.92	-1.38	8.87e-03
STK36	1116.19	1930.72	0.79	1.35e-02
STK38L	1380.18	2150.64	0.64	3.16e-02
STK39	3313.04	1690.73	-0.97	2.15e-04
STK4-AS1	16.19	5.41	-1.59	2.13e-02
STK40	1717.83	3107.83	0.86	2.59e-02
STMN1	16963.39	8321.98	-1.03	3.19e-03
STMN4	8813.28	2321.58	-1.92	7.37e-04
STON1	1535.45	3126.54	1.03	2.05e-03
STOX2	3638.22	2253.88	-0.69	1.57e-02
STRN	3212.77	1429.37	-1.17	1.98e-04
STX18-AS1	130.83	82.72	-0.66	1.25e-02
STXBP6	1545.42	635.4	-1.28	2.29e-09
SUSD2	766.09	1686.91	1.14	2.68e-02
SVIP	2880.82	1716.96	-0.75	2.59e-02
SYNDIG1	1684.7	760.11	-1.15	5.28e-04
SYNJ2	14185.08	2296.11	-2.63	4.76e-05
SYNPO2L	26.64	8.68	-1.63	3.24e-02
SYPL1	3387.03	2021.2	-0.74	2.17e-02
SYT9	1024.01	469.23	-1.13	4.80e-05
SYTL1	115.21	259.29	1.17	4.52e-02
TAB1	1943.22	1382.25	-0.49	3.89e-02
TAC3	119.28	785	2.72	1.77e-02
TACC3	187.18	296.07	0.67	1.29e-02
TAPBP	3067.78	4365.48	0.51	3.09e-02
TARSL2	2679.6	1635.66	-0.71	8.42e-03
TAS1R3	22.69	60.33	1.46	3.08e-02
TATDN1	429.04	296.12	-0.54	4.10e-02
TBC1D10B	2991.56	2113.26	-0.5	8.42e-04
TBC1D12	4437.32	1447.85	-1.62	1.21e-04
TBC1D27	1.41	13.04	3.2	3.11e-02
TCFL5	2792.86	1358.61	-1.04	8.80e-03
TCHP	1794.17	1160.17	-0.63	6.30e-03
TECPR2	3750.35	2390.09	-0.65	1.88e-04
TECR	2526.75	1802.3	-0.49	4.11e-03
TESK2	935.67	444.28	-1.07	1.26e-03
TF	72949.25	11183.53	-2.71	1.96e-03
TG	18.6	58.38	1.67	2.04e-02
TGFA	1455.52	446.34	-1.71	3.81e-03
TGFBR3L	102.52	283.05	1.46	4.89e-02
TIAF1	1178.71	698.82	-0.75	4.29e-02
TIFA	106.35	239.16	1.18	4.20e-03
TJAP1	3815.58	2075.28	-0.88	3.47e-02
TJP1	9498.71	6621.65	-0.52	4.11e-02
TLE3	1736.6	2934.58	0.76	2.60e-02
TM4SF19-AS1	46.35	15.8	-1.55	1.62e-03
TM7SF2	1310.07	736.07	-0.83	1.14e-02
TM9SF1	695.1	1014.2	0.55	1.86e-02
TMC7	1272.42	360.61	-1.82	4.07e-04
TMCC2	6264.75	2975.07	-1.07	3.68e-02
TMCC3	3046.36	1676.43	-0.86	1.18e-02
TMED9	1742.86	2364.47	0.44	4.53e-02
TMEFF1	96.89	51.16	-0.92	3.23e-03
TMEM104	1335.92	855.2	-0.64	2.41e-02
TMEM117	329.74	204.84	-0.69	2.09e-03
TMEM125	910.52	156.78	-2.54	1.57e-02
TMEM127	1969.94	2345.66	0.25	3.62e-02
TMEM132C	957.16	627.29	-0.61	4.94e-02
TMEM139	264.36	58.1	-2.2	3.80e-05
TMEM144	14762.97	2861.21	-2.37	9.24e-04
TMEM150B	13.25	47.98	1.93	6.44e-03
TMEM151A	5338.61	1461.36	-1.87	1.79e-02
TMEM159	156.41	230.73	0.57	7.04e-03
TMEM165	5173.71	2651.7	-0.96	2.15e-02
TMEM168	1039.14	713.27	-0.54	1.72e-02
TMEM169	212.92	113.09	-0.91	8.02e-03
TMEM178A	2316.29	917.15	-1.34	2.54e-02
TMEM189	1682.17	804.25	-1.07	1.57e-02
TMEM206	1772.43	541.97	-1.71	6.58e-08
TMEM229A	260	140.49	-0.89	6.95e-04
TMEM38B	638.78	439.46	-0.53	6.97e-03
TMEM63A	13811.79	4207.51	-1.72	1.45e-04
TMTC2	3347.6	1333.93	-1.33	2.42e-06
TMTC4	1703.4	715.8	-1.25	2.74e-02
TNFRSF13B	1.76	11.95	2.77	2.03e-02
TNFRSF18	9.49	34.81	1.9	4.21e-03
TNFRSF1A	2553.29	6052.46	1.25	1.19e-02
TNFRSF21	5694.24	1925.94	-1.56	7.81e-04
TNFSF14	88.31	317.24	1.84	1.68e-02
TNKS	4793.09	3481.53	-0.46	5.82e-03
TNR	10343.17	4952.44	-1.06	3.69e-02
TNS4	0.34	157.17	8.55	2.43e-04
TP53INP2	48929.51	14800.7	-1.73	4.46e-02
TP53TG5	475.52	82.4	-2.54	2.51e-03
TPD52L1	1455.23	2999.55	1.04	2.47e-02
TPPP	21377.04	8796.61	-1.28	2.18e-05
TRAF4	1214.62	780.08	-0.64	1.46e-02
TRAFD1	1608.3	968.67	-0.73	5.06e-03
TRAM1L1	248.69	112.46	-1.15	3.16e-02
TRAPPC10	3798.41	2546.82	-0.58	1.02e-02
TRGC1	38.08	11.43	-1.74	3.41e-03
TRIM2	15580.23	8518.48	-0.87	8.99e-04
TRIM35	1000.25	630.16	-0.67	1.17e-02
TRIM45	367.54	187.89	-0.97	2.41e-02
TRIM5	383.05	644.49	0.76	3.86e-02
TRIM59	501.71	98.99	-2.35	9.68e-03
TRIM62	1140.4	505.3	-1.18	9.82e-04
TRPM1	71.2	6.04	-3.54	2.26e-02
TRPV5	130.24	26.37	-2.33	2.59e-02
TRPV6	362.56	37.05	-3.3	2.08e-04
TSEN15	1228.35	718.31	-0.77	2.37e-02
TSPAN15	1775.06	461.28	-1.95	3.25e-03
TSPAN4	565.29	880.08	0.64	1.95e-03
TSPAN5	2056.47	1287.38	-0.68	5.21e-03
TSPAN8	401.56	78.52	-2.36	1.39e-02
TTC9C	476.89	610.3	0.35	4.28e-02
TTLL11	1264.23	406.76	-1.64	4.42e-06
TTLL7-IT1	14.07	3.06	-2.21	9.33e-03
TTYH2	10878.32	3776.99	-1.53	1.72e-02
TUBB4A	36939.52	10130.78	-1.87	8.01e-08
TULP4	3625.37	1910.84	-0.92	7.33e-03
TWIST2	28.83	97.63	1.74	6.50e-03
TXNDC11	790.75	994.65	0.33	3.73e-02
TYMS	191.87	88.18	-1.12	2.22e-02
U82695.9	19.99	4.35	-2.14	7.71e-03
UBAP1L	1583.94	1153.7	-0.46	8.87e-03
UBE2B	1449.27	2312.27	0.67	2.11e-02
UBE2C	4.42	22.97	2.52	1.67e-03
UBE2D3	5699.66	7977.43	0.49	1.82e-02
UBE2G1	1854.51	1366.85	-0.44	4.74e-02
UBQLNL	20.33	58.05	1.54	3.00e-03
UGCG	883.61	1766.18	1	4.60e-04
UGT8	13203.6	2592.07	-2.35	2.08e-02
ULK1	2421.35	3684.45	0.61	2.68e-02
ULK2	3982.65	2170.69	-0.88	3.91e-03
UNC5C	1958.53	812.79	-1.27	4.69e-03
USH1C	2375.84	481.6	-2.3	1.74e-04
USP54	13112.52	5802.69	-1.18	3.11e-03
UST	2014.87	4019.81	1	4.78e-02
UTP20	757.52	551.94	-0.46	4.10e-02
UTS2	7.87	32.83	2	9.32e-04
VAV3	90.27	174.52	0.96	2.62e-02
VDR	37.24	122.57	1.73	2.77e-03
VLDLR	1424.83	729.62	-0.97	4.43e-04
VPS4B	1685.89	1093.2	-0.63	3.45e-02
VRK2	595.24	341.02	-0.8	1.38e-02
VSTM2B	1808.47	405.92	-2.16	1.34e-04
VSTM4	2090.63	1330.86	-0.65	2.64e-02
VWA1	6212.49	2776.6	-1.16	2.90e-02
WASF1	2179.25	1150.69	-0.92	5.05e-03
WDR45	729.75	1087.89	0.58	2.69e-02
WI2-81516E3.1	248.42	31.49	-2.98	1.18e-06
WNK1	39033.58	21020.42	-0.89	1.69e-02
WNT10A	13.52	35.15	1.35	2.44e-02
WNT11	28.15	99.78	1.82	2.25e-04
WWP2	3006.24	2119.86	-0.5	5.96e-05
XBP1	1391.5	3631.66	1.38	1.15e-05
XCR1	0	7.75	5.34	1.20e-03
XPA	752.94	557.64	-0.44	2.40e-02
XPO1	6777.14	9657.83	0.51	4.71e-02
XXbac-BPGBPG55C20.2	125.33	75.28	-0.75	1.67e-02
XYLT1	1168.03	695.87	-0.75	1.74e-02
Z83851.1	398.09	134.18	-1.57	5.72e-03
ZBED2	0.15	10.91	5.25	1.41e-02
ZBTB14	815.95	547.15	-0.57	3.73e-02
ZC3H7B	9153.43	6799.79	-0.43	1.77e-02
ZDHHC14	3363.37	2024.8	-0.73	6.50e-03
ZDHHC20	1587.11	686.98	-1.21	3.75e-02
ZEB2	15081.72	5618.85	-1.42	6.42e-03
ZEB2-AS1	144.08	46.47	-1.63	1.76e-04
ZFHX4-AS1	81.84	44.9	-0.86	1.41e-02
ZFP14	913.22	662.06	-0.46	6.00e-04
ZFP69	216.76	126.89	-0.76	1.18e-02
ZNF189	1732.09	1074.88	-0.69	1.29e-02
ZNF217	585.63	1035.32	0.82	4.52e-02
ZNF300	317.79	185.33	-0.78	1.75e-02
ZNF365	1578.63	621.15	-1.35	2.14e-05
ZNF488	3558.76	559.19	-2.67	1.04e-02
ZNF536	2769.08	598.58	-2.21	5.52e-04
ZNF549	369.87	499.07	0.43	4.95e-02
ZNF561	564.23	785.88	0.48	2.82e-02
ZNF571-AS1	302.74	169.67	-0.84	2.32e-02
ZNF575	291.03	131.3	-1.15	5.69e-04
ZNF581	239.12	394	0.73	1.41e-02
ZNF608	2500.46	1489.81	-0.75	1.55e-02
ZNF624	253.67	151.23	-0.74	1.43e-02
ZNF702P	45.88	99.58	1.11	3.82e-03
ZNHIT2	166.28	253.42	0.61	4.61e-02
ZSCAN12P1	129.65	44.07	-1.55	3.38e-06
ZSCAN31	689.77	146.93	-2.24	5.30e-07
ZSWIM6	2367.7	1702.29	-0.48	3.28e-02
