# Supplementary material for: Could the Heat Shock Proteins 70 Family Members Exacerbate the Immune Response in Multiple Sclerosis? An in Silico Study
Source: Genes (Basel). 2020 Jun 3;11(6):615. doi: 10.3390/genes11060615 (PMC7348765; doi:10.3390/genes11060615)
Supplement: Supplementary file 1 [file genes-11-00615-s001.zip › Table S5.csv]

Control	Patient	Fold Change	q-Value
ABCC3	23.89	398.32	4.07	5.34e-04
ACY3	72.35	13.67	-2.44	4.39e-02
AEBP1	1866.81	6888.78	1.88	2.82e-02
ALDH3A1	12.31	41.36	1.91	3.17e-02
ANKRD37	222.91	735.6	1.72	4.00e-02
ANXA1	287.26	1986.36	2.78	2.19e-04
BAG3	1157.3	8740.08	2.92	4.52e-03
C10orf105	142.14	852.53	2.57	9.08e-04
C1QL3	39.6	2.15	-4.21	6.56e-03
C1orf87	8.43	153.5	4.12	1.98e-02
C6	1.51	27.14	3.98	2.94e-02
C7orf61	107.27	441.24	2.04	7.70e-03
CAPS	664.98	1982.11	1.58	7.82e-03
CASP5	0.74	17.71	4.35	4.20e-02
CCDC81	22.09	104.94	2.25	2.85e-02
CD163	157.95	2025.91	3.68	2.31e-02
CD44	901.39	3382.9	1.91	3.15e-02
CD48	8.91	50.5	2.44	2.82e-02
CD7	13.23	52.77	1.96	2.06e-02
CD99	1250.08	3115.27	1.32	4.17e-02
CELSR1	21.29	190.45	3.18	5.00e-02
CHI3L2	52.3	2134.05	5.34	2.63e-05
CHORDC1	987.68	3471.39	1.81	2.06e-02
CRNDE	45.96	102.55	1.15	3.24e-02
CTB-36O1.7	5.25	1227.17	7.89	3.92e-04
CTD-2521M24.5	4.59	50.36	3.52	1.42e-02
DACT3-AS1	33.26	11.95	-1.47	2.51e-02
DDIT3	663.93	1222.71	0.89	3.74e-02
DNAJB1	2264.55	28157.25	3.64	9.08e-04
EFNA1	752.39	1782.24	1.24	4.91e-02
ENGASE	1354.55	2228.53	0.72	2.82e-02
FAM163A	24.98	1.8	-3.76	2.66e-02
FCRL5	0	7.66	5.16	2.04e-02
FOXJ1	103.43	1327.39	3.68	2.82e-02
FSIP2	53.17	11.74	-2.17	3.05e-03
G0S2	50.13	423.33	3.07	2.82e-02
GFAP	133173.84	362047.79	1.44	5.05e-04
GMPR	166.26	501.17	1.58	8.28e-03
GPRC5A	20.65	76.98	1.92	7.82e-03
GTF2H4	37.77	17.71	-1.14	2.67e-02
HES5	82.21	11.44	-2.88	6.99e-03
HLA-DQB1	100.94	610.62	2.6	3.47e-02
HSPA1A	2756.75	27201.29	3.3	5.84e-05
HSPA1B	1847.82	22464.49	3.6	1.60e-04
HSPA7	27.79	286.33	3.33	3.05e-03
HSPB1	3488.7	21294.29	2.61	6.99e-03
HVCN1	363.22	1006.99	1.47	4.00e-02
IGHG1	8.22	697.2	6.34	6.09e-09
IGHG2	0.91	35.91	6.2	9.48e-05
IGHG3	1.64	77.62	5.35	1.72e-06
IGHGP	0	54.99	8	5.92e-06
IGHM	4.96	32.88	2.69	1.54e-02
IGJ	2.64	21.9	2.87	4.97e-03
IGKV1-5	1.02	30.35	4.77	2.94e-02
IGLC3	0	36.76	7.42	2.19e-04
IL1R1	345.25	1046.19	1.6	4.00e-02
IRX2	19.03	122.94	2.63	1.90e-02
ITGB4	1934.04	5562.55	1.52	2.37e-02
KCNE4	200.19	679.56	1.77	7.05e-03
KCNH7	9.49	0.13	-5.4	2.68e-02
LGR6	10.55	95.28	3.11	4.97e-03
LILRA6	6.43	40.55	2.6	2.79e-02
LINC00982	1093.16	283.63	-1.95	2.66e-02
LINC01088	42.15	350.03	3.02	5.55e-07
LINC01094	137.18	594.98	2.11	3.05e-03
LINC01146	0.19	15.63	5.61	3.07e-02
LSP1	50.38	242.32	2.26	4.17e-02
LTF	27.39	1358.6	5.62	1.17e-04
MAPK9	2429.45	1365.84	-0.83	4.39e-02
MC4R	31.36	2.1	-3.9	2.82e-02
MTMR11	348.02	724.18	1.05	2.82e-02
MXD1	472.35	1070.5	1.17	4.25e-02
MZB1	3.18	14.77	2.03	5.00e-02
NAPSA	39.4	89.8	1.19	3.07e-02
NEUROD2	181.74	16.42	-3.48	1.76e-02
NOX5	37.08	5.96	-2.65	4.34e-02
NPM2	348.49	114.72	-1.6	2.94e-02
NUPR1	1191.21	3857.69	1.7	6.52e-03
PGAM2	205.85	846.42	2.04	3.47e-02
PHEX	21.49	91	2.01	4.52e-03
PI15	95.59	724.23	2.93	5.00e-02
PPAPDC1A	205.69	478.96	1.21	3.23e-02
PRDX1	4009	6124.18	0.61	2.82e-02
PRPH	7.71	65.43	3.14	4.33e-02
PWAR6	2856.96	1064.5	-1.42	3.12e-02
RAX	0.89	13.01	3.63	2.75e-02
RFTN1	200.65	571.86	1.5	3.37e-02
RGPD4-AS1	16.22	0.17	-6.01	4.72e-03
RIMKLA	563.76	206.75	-1.45	6.52e-03
RIPK2	223.4	375.29	0.75	4.78e-02
RN7SL472P	0.36	62.64	7.01	9.33e-04
RN7SL809P	7.25	66.65	3.15	2.94e-02
RNA5SP196	12.15	1.71	-2.84	3.76e-02
RP11-16P6.1	67.38	22.08	-1.64	1.60e-04
RP11-399O19.9	3.02	12.92	2.15	4.64e-02
RP11-661A12.5	3.68	32.97	3.05	4.23e-02
RP11-794G24.1	64.36	7.71	-3.08	4.39e-02
RP11-82L18.4	73.15	20.29	-1.88	3.47e-02
RP11-986E7.7	6.37	37.6	2.48	7.05e-03
RP3-460G2.2	2.45	22.65	3.28	1.42e-02
SECTM1	20.8	172.64	3.11	8.26e-04
SERHL	23.33	91.07	1.97	3.88e-02
SERPINA3	14.91	152.34	3.4	3.27e-03
SERPINA5	20.92	206.67	3.28	2.99e-06
SERPINH1	675.92	7167.17	3.41	5.15e-03
SHMT1	337.32	885.02	1.39	2.68e-02
SLC16A4	102.13	207.19	1	4.41e-03
SLC17A7	850.36	89.5	-3.25	2.79e-02
SLC47A2	13.62	218.79	4.09	5.05e-04
SNORA81	8.8	39.67	2.03	4.41e-02
SQSTM1	5258.55	9248.22	0.81	4.39e-02
SRP19	244.44	127.34	-0.92	2.56e-02
TBR1	72.17	6.29	-3.56	1.06e-02
TEKT1	11.6	217.11	4.2	3.31e-02
TGIF1	183.85	599.22	1.69	1.42e-02
TMEM176A	289.71	953.99	1.72	4.73e-03
TMEM176B	351.3	1162.94	1.73	2.75e-02
TNFRSF11B	20.8	168.82	3.04	2.28e-02
TNNT2	33.98	2.86	-3.62	2.68e-02
VWA3B	21.41	155.43	2.85	3.09e-02
WNT2B	719.14	384.94	-0.89	3.47e-02
YIPF1	375.29	652.8	0.8	4.87e-04
