# Supplementary material for: Could the Heat Shock Proteins 70 Family Members Exacerbate the Immune Response in Multiple Sclerosis? An in Silico Study
Source: Genes (Basel). 2020 Jun 3;11(6):615. doi: 10.3390/genes11060615 (PMC7348765; doi:10.3390/genes11060615)
Supplement: Supplementary file 1 [file genes-11-00615-s001.zip › Table S6.csv]

Control	Patient	Fold Change	q-Value
AC009061.1	11.68	43.43	1.86	3.99e-02
AGRN	5851.51	3729.05	-0.65	3.98e-02
ALDH1A3	273.16	126.95	-1.1	2.33e-02
AMZ1	402.07	186.36	-1.1	8.25e-03
ANGPT1	64.56	156.1	1.27	5.66e-03
BAG3	1083.69	5706.92	2.4	3.98e-02
C5orf51	663.63	1080.74	0.71	3.98e-02
CA4	481.77	248.46	-0.96	3.83e-02
CHI3L2	31.92	858.6	4.75	5.66e-03
CHORDC1	683.95	2185.39	1.68	1.74e-02
CTB-36O1.7	7.27	1357.72	7.59	2.25e-02
CTD-2623N2.3	39.93	82.8	1.1	1.09e-02
DES	128.81	1168.68	3.18	4.39e-02
DNAJB1	2785.97	18510.46	2.73	3.98e-02
ELFN1	274.1	165.35	-0.74	3.98e-02
FAM46B	17.68	68.75	2.01	3.99e-02
FEM1C	559	933.89	0.74	3.99e-02
HES5	103.75	20.61	-2.3	8.25e-03
HSPA1A	1670.5	14461.95	3.11	1.24e-02
HSPA1B	1490.03	13373.55	3.17	6.63e-03
HSPA7	17.54	178.84	3.37	3.31e-02
IGHGP	1	57.06	5.64	3.17e-03
IGKV4-1	1.17	102.76	6.54	4.39e-02
IGLV3-19	0.15	15.68	5.82	4.04e-02
LRIF1	283.24	529.28	0.9	3.31e-02
MFI2	528.72	217.48	-1.28	2.06e-03
NEBL-AS1	35.42	15.73	-1.25	4.19e-02
NPC1L1	14.25	100.85	2.87	2.25e-02
PPM1K	4420.23	6513.31	0.56	4.92e-02
PTGES3	2687.57	5060.97	0.91	4.92e-02
RN7SL472P	0.41	31.72	5.89	3.98e-02
RP1-111D6.3	42.76	168.51	2	8.25e-03
RP11-512M8.3	14.83	42.4	1.5	1.15e-02
RP11-986E7.7	1.52	16.79	3.41	3.98e-02
SERPINA5	10.46	71.38	2.82	3.55e-02
SLAMF8	13.6	64.42	2.4	4.39e-02
SLC6A1	8486.23	4270.21	-0.99	3.98e-02
SLPI	18.28	191.44	3.43	4.92e-02
THAP2	183.06	334.65	0.88	4.92e-02
TMED5	646.66	1211.33	0.91	3.31e-02
TRPM7	573.19	925.24	0.69	4.92e-02
