# Supplementary material for: Could the Heat Shock Proteins 70 Family Members Exacerbate the Immune Response in Multiple Sclerosis? An in Silico Study
Source: Genes (Basel). 2020 Jun 3;11(6):615. doi: 10.3390/genes11060615 (PMC7348765; doi:10.3390/genes11060615)
Supplement: Supplementary file 1 [file genes-11-00615-s001.zip › Table S7.csv]

Control	Patient	Fold Change	q-Value
AC009061.1	20.49	80.16	1.98	5.43e-03
CHI3L2	24.1	730.46	4.91	1.93e-03
CHORDC1	983.39	2801.56	1.51	4.98e-02
CTB-36O1.7	6	2946.31	8.99	3.71e-03
DNAJB1	2943.57	27159.53	3.21	3.24e-02
HSPA1A	2061.8	23408.21	3.51	5.67e-03
HSPA1B	1727.28	18950.37	3.46	3.64e-03
HSPA6	36.82	1185.2	5.02	6.19e-03
HSPA7	12.57	190.93	3.93	3.64e-03
IGHG1	8.6	571.95	6.15	1.93e-03
MS4A6A	52.64	343.87	2.74	7.57e-03
MSLN	11.81	106.75	3.18	4.98e-02
RN7SL472P	0.82	46.93	6.29	4.45e-02
RN7SL809P	6.41	41.91	2.69	3.24e-02
RP11-153M7.3	9.64	75.32	3.04	1.03e-02
SERPINA5	8.44	65.59	3.17	3.95e-03
SFN	5.95	95.92	3.97	5.43e-03
SLC13A4	16.68	372.46	4.47	3.80e-02
SNX31	12.89	51.11	2.04	5.43e-03
